# Supplementary material for: Network Pharmacology and Data Mining Approach Reveal the Medication Rule of Traditional Chinese Medicine in the Treatment of Premenstrual Syndrome/Premenstrual Dysphoric Disorder
Source: Front Pharmacol. 2022 Jun 21;13:811030. doi: 10.3389/fphar.2022.811030 (PMC9253672; doi:10.3389/fphar.2022.811030)
Supplement: Supplementary file 1 [file DataSheet1.ZIP]

Archive with 10 entries (9 files):
- Supplementry table/
- Supplementry table/Supplementary Table 1 The Chinese name, used part, English name and Latin name of herbs.xls
- Supplementry table/Supplementary Table 2 The taste, property and meridians of composition herbs contained in the prescriptions listed in Table 1.xls
- Supplementry table/Supplementary Table 3 List of active ingredients of single herbs commonly used in the treatment of PMS and PMDD.xls
- Supplementry table/Supplementary Table 4 List of target points of active ingredients of herbs commonly used in the treatment of PMS and PMDD.xls
- Supplementry table/Supplementary Table 5 List of PMS and PMDD disease targets.xls
- Supplementry table/Supplementary Table 6 PMS, PMDD treatment of 10 commonly used single herb 26 active ingredients-disease common target information.xls
- Supplementry table/Supplementary Table 7 Information on 42 core ingredients in herbs to treat PMS and PMDD.xls
- Supplementry table/Supplementary Table 8 Combination of Commonly used herbs and common targets.xls
- Supplementry table/Supplementary Table 9 Twenty-seven intersecting targets of ten herbs commonly used to treat PMS and PMDD.xls
