# Supplementary material for: Network Pharmacology and Data Mining Approach Reveal the Medication Rule of Traditional Chinese Medicine in the Treatment of Premenstrual Syndrome/Premenstrual Dysphoric Disorder
Source: Front Pharmacol. 2022 Jun 21;13:811030. doi: 10.3389/fphar.2022.811030 (PMC9253672; doi:10.3389/fphar.2022.811030)
Supplement: Supplementary file 1 [file DataSheet1.ZIP › Supplementry table/Supplementary Table 1 The Chinese name, used part, English name and Latin name of herbs.xls]

## Sheet: Sheet1
Chinese name	Used part	English name	Latin name
Chaihu	Root	Radix bupleuri	Bupleurum chinensis DC
Baishao	Root	White Paeony Root	Radix Paeoniae Alba
Xiangfu	Rootstock	Nutgrass Galingale Rhizome	Rhizoma Cyperi
Danggui	Root	Radix Angelicae Sinensis	Angelica sinensis
Chuanxiong	Root	Szechwan Lovage Rhizome	Rhizoma Chuanxiong
Yujin	Root	Turmeric Root-tuber	Radix Curcumae
Baizhu	Rootstock	Largehead Atractylodes Rh	Rhizoma Atractylodis Macrocephalae
Huangqi	Root, Rootstock	Milkvetch Root	Astragalus membranaceus
Fuling	Sclerotium	Indian Buead, Tuckahoe	Poria cocos
Zhiqiao	Fruit	Bittet Orange	Fructus Aurantii
Zhizi	Fruit	Fructus Gardeniae,Cape Jasmine Fruit,Gardenia	Gardenia jasminoides Ellis
Huangqin	Root	Radix Scutellariae	Scutellaria baicalensis Georgi
Taoren	Seed	Peach Seed	Semen Persicae
Honghua	Flower	Flos Carthami,Safflower	Carthamus tinctorius
Jiegeng	Root	Platycodon Root	Platycodon grandiflorus
Dihuang	Root, Rootstock	Radix Rehmanniae	Rehmanniae Radix
Shanzhuyu	Fruit	Asiatic Cornelian Cherry Fruit	Cornus officinalis Sieb
Shanyao	Root, Rootstock	Common Yam Rhizome Winged Yan Rhizome	Rhizoma Dioscoreae
Gouqi	Root	Babury Wolfberry Fruit	Lycii Fructus
Banxia	Tubers	Pinellia Tuber, Tuber of Pinellia	Pinellia ternata
Tianma	Tubers	Tall GasTCMLIBodia Tuber, Tuber of Tall GasTCMLIBodia	GasTCMLIBodiaelata Bl
Chenpi	Mature Rind	Pericarpium Citri Reticulatae	Citrus aurantium L.
Danpi	Root Rind	Tree Peony Bark	Cortex Moutan
