# Supplementary material for: Network Pharmacology and Data Mining Approach Reveal the Medication Rule of Traditional Chinese Medicine in the Treatment of Premenstrual Syndrome/Premenstrual Dysphoric Disorder
Source: Front Pharmacol. 2022 Jun 21;13:811030. doi: 10.3389/fphar.2022.811030 (PMC9253672; doi:10.3389/fphar.2022.811030)
Supplement: Supplementary file 1 [file DataSheet1.ZIP › Supplementry table/Supplementary Table 2 The taste, property and meridians of composition herbs contained in the prescriptions listed in Table 1.xls]

## Sheet: Sheet1
Herb name	Tastes	Property	Meridians
Bupleurum chinensis DC	Bitter, spicy	Cold	Liver, Gallbladder, Triple energizer, Pericantium
Radix Paeoniae Alba	Sweet, spicy	Warm	Liver, Spleen
Rhizoma Atractylodis Macrocephalae	Bitter, sweet	Warm	Spleen, Stomach
Angelica sinensis	Sweet, spicy	warm	Liver, Heart, Spleen
Poria cocos	Sweet	Slightly flat	Heart, Spleen, Kidney
Zingiber officinale Rosc	Spicy	Slightly warm	Lung, Spleen, Stomach
Mentha haplocalyx Briq	Spicy	Cold	Liver, Lung
Glycyrrhiza uralensis	Sweet	Flat	Heart, Lung, Spleen, Stomach
Rhizoma Cyperi	Slightly bitter, sweet, spicy	Flat	Liver, Triple energizer
Radix Curcumae	Bitter, spicy	Cold	Liver, Heart, Lung
Rhizoma Chuanxiong	Bitter, spicy	Warm	Liver,Gallbladder, Pericantium
Fructus Aurantii	Bitter, spicy, sour	Cold	Spleen, Stomach
Citrus aurantium L.	Bitter, spicy	Warm	Lung, Spleen
Aralia ginseng	Slightly bitter, sweet	Flat	Heart, Lung, Spleen
Astragalus membranaceus	Sweet	Warm	Lung, Spleen
Pinellia ternata	Spicy	Warm	Lung, Spleen, Stomach
Fructus Jujubae	Sweet	Warm	Spleen, Stomach
Semen Persicae	Bitter	Flat	Liver, Heart, Lung, Large intestine
Carthamus tinctorius	Spicy	Warm	Liver, Heart
Rehmanniae Radix	Bitter	Slightly warm	Liver, Kidney
Achyranthes bidentata	Bitter, sour	Flat	Liver, Kidney
Platycodon grandiflorus	Bitter, spicy	Flat	Lung
Cortex Moutan	Bitter, spicy	Slightly Cold	Liver, Heart, Kidney
Gardenia jasminoides Ellis	Bitter	Cold	Heart, Lung,Triple energizer, Small intestine, Large intestine
Caulis Akebiae	Bitter	Cold	Heart, Spleen, Kidney, Small intestine, Bladder
Alisma plantago-aquatica Linn.	Sweet, mild	Cold	Kidney, Bladder
Adinophora stricta Miq	Slightly bitter, sweet	Slightly Cold	Lung, Stomach
Ophiopogon japonicus (Linn. f.) Ker-Gawl	Slightly bitter, sweet	Slightly Cold	Heart, Lung, Stomach
Scutellaria baicalensis Georgi	Bitter	Cold	Lung, Spleen, Stomach, Gallbladder
Polygala tenuifolia Willd	Bitter, spicy	Warm	Heart, Lung, Kidney
Radix Aucklandiae	Bitter, spicy	Warm	Spleen, Stomach, Large intestine ,Triple energizer,Gallbladder
Cimicifuga foetida Linn.	Slightly sweet, spicy	Slightly Cold	Lung, Spleen, Stomach, Large intestine
Rhizoma Dioscoreae	Sweet	Flat	Lung, Spleen, Kidney
Dendranthema morifolium (Ramat.) Tzvel	Bitter, sweet	Slightly Cold	Liver, Lung
Anemarrhena asphodeloides Bunge	Bitter, sweet	Cold	Lung, Kidney, Stomach
Phellodendron amurense Rupr.	Bitter	Cold	Kidney, Bladder
Caulis Bambusae In Taeniam	Sweet	Slightly Cold	Lung, Heart, Stomach, Gallbladder
Coptis chinensis Franch	Bitter	Cold	Liver, Gallbladder, Heart, Stomach, Spleen, Large intestine
Gentiana cruciata L	Bitter	Cold	Liver, Gallbladder
Semen Plantaginis	Sweet	Slightly Cold	Liver, Lung, Kidney, Small intestine
Lycii Fructus	Sweet	Flat	Liver, Lung, Kidney
Fructus Toosendan	Bitter	Cold	Liver, Bladder, Small intestine
Semen Ziziphi Spinosae Ziziphus jujuba Mill	Sweet, sour	Flat	Liver, Gallbladde, Heart
Arillus Longan	Sweet	Warm	Heart, Spleen
RadixMorindaeOfficinalis	Sweet, spicy	Slightly warm	Liver, Kidney
Semen Coicis Coix lachryma-jobiL.var.ma-yuen	Sweet, mild	Cold	Lung, Spleen, Stomach
Cornus officinalis Sieb	Sour, puckery	Slightly warm	Liver, Kidney
