# Supplementary material for: Network Pharmacology and Data Mining Approach Reveal the Medication Rule of Traditional Chinese Medicine in the Treatment of Premenstrual Syndrome/Premenstrual Dysphoric Disorder
Source: Front Pharmacol. 2022 Jun 21;13:811030. doi: 10.3389/fphar.2022.811030 (PMC9253672; doi:10.3389/fphar.2022.811030)
Supplement: Supplementary file 1 [file DataSheet1.ZIP › Supplementry table/Supplementary Table 3 List of active ingredients of single herbs commonly used in the treatment of PMS and PMDD.xls]

## Sheet: Sheet1
Molecular ID	Molecular name	OB	DL	Targets	Herbs
MOL000273	(2R)-2-[(3S,5R,10S,13R,14R,16R,17R)-3,16-dihydroxy-4,4,10,13,14-pentamethyl-2,3,5,6,12,15,16,17-octahydro-1H-cyclopenta[a]phenanthren-17-yl]-6-methylhept-5-enoic acid	30.9321	0.81281	Mineralocorticoid receptor ；Nuclear receptor coactivator 2	Poria cocos
MOL000275	trametenolic acid	38.7115	0.80199	Mineralocorticoid receptor	Poria cocos
MOL000276	7,9(11)-dehydropachymic acid	35.1059	0.81091	N/A	Poria cocos
MOL000279	Cerevisterol	37.9638	0.77061	Mineralocorticoid receptor	Poria cocos
MOL000280	(2R)-2-[(3S,5R,10S,13R,14R,16R,17R)-3,16-dihydroxy-4,4,10,13,14-pentamethyl-2,3,5,6,12,15,16,17-octahydro-1H-cyclopenta[a]phenanthren-17-yl]-5-isopropyl-hex-5-enoic acid	31.0721	0.81528	N/A	Poria cocos
MOL000282	ergosta-7,22E-dien-3beta-ol	43.5071	0.71939	Progesterone receptor	Poria cocos
MOL000283	Ergosterol peroxide	40.3627	0.81255	Progesterone receptor	Poria cocos
MOL000285	(2R)-2-[(5R,10S,13R,14R,16R,17R)-16-hydroxy-3-keto-4,4,10,13,14-pentamethyl-1,2,5,6,12,15,16,17-octahydrocyclopenta[a]phenanthren-17-yl]-5-isopropyl-hex-5-enoic acid	38.2552	0.82014	N/A	Poria cocos
MOL000287	3beta-Hydroxy-24-methylene-8-lanostene-21-oic acid	38.6999	0.8095	N/A	Poria cocos
MOL000289	pachymic acid	33.6279	0.81076	N/A	Poria cocos
MOL000290	Poricoic acid A	30.6069	0.76152	N/A	Poria cocos
MOL000291	Poricoic acid B	30.5246	0.7463	N/A	Poria cocos
MOL000292	poricoic acid C	38.1514	0.74643	N/A	Poria cocos
MOL000300	dehydroeburicoic acid	44.1723	0.83458	N/A	Poria cocos
MOL000492	(+)-catechin	54.8264	0.24164	Prostaglandin G/H synthase 1；Estrogen receptor；Prostaglandin G/H synthase 2；Heat shock protein HSP 90；Beta-lactamase；mRNA of PKA Catalytic Subunit C-alpha；Nuclear receptor coactivator 2；Calmodulin；Retinoic acid receptor RXR-alpha；Catalase；Hyaluronan synthase 2	Radix Paeoniae Alba
MOL001910	11alpha,12alpha-epoxy-3beta-23-dihydroxy-30-norolean-20-en-28,12beta-olide	64.7739	0.37586	N/A	Radix Paeoniae Alba
MOL001918	paeoniflorgenone	87.5931	0.36678	Gamma-aminobutyric acid receptor subunit alpha-1	Radix Paeoniae Alba
MOL001919	(3S,5R,8R,9R,10S,14S)-3,17-dihydroxy-4,4,8,10,14-pentamethyl-2,3,5,6,7,9-hexahydro-1H-cyclopenta[a]phenanthrene-15,16-dione	43.5562	0.53276	Progesterone receptor ；Mineralocorticoid receptor	Radix Paeoniae Alba
MOL001921	Lactiflorin	49.1213	0.79711	N/A	Radix Paeoniae Alba
MOL001924	paeoniflorin	53.8704	0.78709	Tumor necrosis factor；Interleukin-6；Monocyte differentiation antigen CD14；Lipopolysaccharide-binding protein	Radix Paeoniae Alba
MOL001925	paeoniflorin_qt	68.1758	0.39507	N/A	Radix Paeoniae Alba
MOL001928	albiflorin_qt	66.6408	0.32626	N/A	Radix Paeoniae Alba
MOL001930	benzoyl paeoniflorin	31.2745	0.74612	N/A	Radix Paeoniae Alba
MOL001645	Linoleyl acetate	42.1008	0.19845	Prostaglandin G/H synthase 1；Prostaglandin G/H synthase 2 ；Nuclear receptor coactivator 2 ；Retinoic acid receptor RXR-alpha	Bupleurum chinensis DC
MOL002776	Baicalin	40.1237	0.75264	Coagulation factor Xa；mRNA of Protein-tyrosine phosphatase, non-receptor type 1	Bupleurum chinensis DC
MOL000449	Stigmasterol	43.8299	0.75665	Progesterone receptor ；Mineralocorticoid receptor ；Nuclear receptor coactivator 2 ； Alcohol dehydrogenase 1C ；Ig gamma-1 chain C region ；Retinoic acid receptor RXR-alpha ；Nuclear receptor coactivator 1；Prostaglandin G/H synthase 1 ；Prostaglandin G/H synthase 2；Alpha-2A adrenergic receptor；Sodium-dependent noradrenaline transporter；Sodium-dependent dopamine transporter ；Aldose reductase ；Urokinase…	Bupleurum chinensis DC、Angelica sinensi、 Rhizoma Cyperi、Radix Curcumae
MOL000422	kaempferol	41.8822	0.24066	Nitric oxide synthase, inducible；Prostaglandin G/H synthase 1 ；Androgen receptor ； Peroxisome proliferator activated receptor gamma；Prostaglandin G/H synthase 2； Heat shock protein HSP 90；Phosphatidylinositol-4,5-bisphosphate 3-kinase catalytic subunit, gamma isoform；mRNA of PKA Catalytic Subunit C-alpha ；Nuclear receptor coactivator 2；Dipeptidyl peptidase IV；Trypsin-1 ；Progesterone receptor；Thro…	Bupleurum chinensis DC、Radix Paeoniae Alba、Astragalus membranaceus、Rhizoma Cyperi
MOL004598	3,5,6,7-tetramethoxy-2-(3,4,5-trimethoxyphenyl)chromone	31.9749	0.59317	Thrombin；Estrogen receptor；Androgen receptor；Coagulation factor Xa；Prostaglandin G/H synthase 2；Coagulation factor VII；Acetylcholinesterase；DNA topoisomerase II；Estrogen receptor beta；Trypsin-1；Nuclear receptor coactivator 2；Calmodulin；Coagulation factor VII	Bupleurum chinensis DC
MOL004609	Areapillin	48.9644	0.41394	Nitric oxide synthase, inducible；Thrombin ；Androgen receptor ；Sodium channel protein type 5 subunit alpha ；Coagulation factor Xa ；Prostaglandin G/H synthase 2 ； Coagulation factor VII ；mRNA of Protein-tyrosine phosphatase, non-receptor type 1 ； DNA topoisomerase II ；Estrogen receptor beta	Bupleurum chinensis DC
MOL013187	Cubebin	57.1281	0.63988	Prostaglandin G/H synthase 1；Coagulation factor Xa；Prostaglandin G/H synthase 2 ； Beta-2 adrenergic receptor；Heat shock protein HSP 90	Bupleurum chinensis DC
MOL004628	Octalupine	47.8222	0.27864	N/A	Bupleurum chinensis DC
MOL004644	Sainfuran	79.9098	0.23331	N/A	Bupleurum chinensis DC
MOL004648	Troxerutin	31.5966	0.28256	N/A	Bupleurum chinensis DC
MOL004653	(+)-Anomalin	46.0553	0.6566	Thrombin；Potassium voltage-gated channel subfamily H member 2；Coagulation factor Xa；Prostaglandin G/H synthase 2；DNA topoisomerase II；Dipeptidyl peptidase IV	Bupleurum chinensis DC
MOL004702	saikosaponin c_qt	30.5049	0.63193	N/A	Bupleurum chinensis DC
MOL004718	α-spinasterol	42.9794	0.75693	Progesterone receptor；Mineralocorticoid receptor；Nuclear receptor coactivator 2	Bupleurum chinensis DC
MOL001494	Mandenol	41.9962	0.19321	Prostaglandin G/H synthase 1；Prostaglandin G/H synthase 2；Nuclear receptor coactivator 2	Rhizoma Chuanxiong
MOL002135	Myricanone	40.5976	0.51262	Nitric oxide synthase, inducible；Prostaglandin G/H synthase 1；Thrombin；Potassium voltage-gated channel subfamily H member 2；Estrogen receptor；Androgen receptor； Sodium channel protein type 5 subunit alpha；Peroxisome proliferator activated receptor gamma；Prostaglandin G/H synthase 2；Coagulation factor VII；Vascular endothelial growth factor receptor 2；Retinoic acid receptor RXR-alpha；CGMP-inhibited…	Rhizoma Chuanxiong
MOL002140	Perlolyrine	65.9477	0.2747	Prostaglandin G/H synthase 2；Thrombin；Retinoic acid receptor RXR-alpha；mRNA of PKA Catalytic Subunit C-alpha	Rhizoma Chuanxiong
MOL002151	senkyunone	47.6639	0.24435	N/A	Rhizoma Chuanxiong
MOL002157	wallichilide	42.3107	0.70639	Prostaglandin G/H synthase 2；Mineralocorticoid receptor；Glucocorticoid receptor；Nuclear receptor coactivator 2	Rhizoma Chuanxiong
MOL000033	(3S,8S,9S,10R,13R,14S,17R)-10,13-dimethyl-17-[(2R,5S)-5-propan-2-yloctan-2-yl]-2,3,4,7,8,9,11,12,14,15,16,17-dodecahydro-1H-cyclopenta[a]phenanthren-3-ol	36.2285	0.78288	Progesterone receptor	Astragalus membranaceus、Rhizoma Atractylodis Macrocephalae
MOL000098	quercetin	46.4333	0.27525	Prostaglandin G/H synthase 1；Androgen receptor；Peroxisome proliferator activated receptor gamma；Prostaglandin G/H synthase 2；Heat shock protein HSP 90；Phosphatidylinositol-4,5-bisphosphate 3-kinase catalytic subunit, gamma isoform；Nuclear receptor coactivator 2 Dipepti；dyl peptidase IV；Aldose reductase；Trypsin-1；DNA topoisomerase II DrugBank Thrombin；Potassium voltage-gated channel subfamily H me…	Astragalus membranaceus、Bupleurum chinensis DC、Rhizoma Cyperi
MOL000211	Mairin	55.3771	0.7761	Nitric oxide synthase, inducible；Prostaglandin G/H synthase 1；Androgen receptor； Sodium channel protein type 5 subunit alpha；Prostaglandin G/H synthase 2；Estrogen receptor beta；Dipeptidyl peptidase IV；Heat shock protein HSP 90；Cell division protein kinase 2；Serine/threonine-protein kinase Chk1；Trypsin-1；Nuclear receptor coactivator 2； Calmodulin	Astragalus membranaceus、Radix Paeoniae Alba
MOL000239	Jaranol	50.8288	0.29148	Nitric oxide synthase, inducible；Prostaglandin G/H synthase 1；Muscarinic acetylcholine receptor M3；Thrombin；Muscarinic acetylcholine receptor M1；Estrogen receptor； Beta-1 adrenergic receptor；Sodium channel protein type 5 subunit alpha；Prostaglandin G/H synthase 2；Nitric-oxide synthase, endothelial；5-hydroxytryptamine receptor 3A；Alpha-2C adrenergic receptor；Retinoic acid receptor RXR-alpha；Acetyl…	Astragalus membranaceus
MOL000296	hederagenin	36.9139	0.75072	Progesterone receptor;Nuclear receptor coactivator 2;Muscarinic acetylcholine receptor M3;Muscarinic acetylcholine receptor M1;Gamma-aminobutyric-acid receptor alpha-2 subunit;Gamma-aminobutyric-acid receptor alpha-3 subunit;Muscarinic acetylcholine receptor M2;Alpha-1B adrenergic receptor;Gamma-aminobutyric acid receptor subunit alpha-1;Glutamate receptor 2;Gamma-aminobutyric-acid receptor subun…	Astragalus membranaceus、Poria cocos
MOL000371	3,9-di-O-methylnissolin	53.7415	0.47573	Nitric oxide synthase, inducible;Prostaglandin G/H synthase 1;Muscarinic acetylcholine receptor M3;Thrombin;Muscarinic acetylcholine receptor M1;Estrogen receptor;Beta-1 adrenergic receptor;Sodium channel protein type 5 subunit alpha;Prostaglandin G/H synthase 2;Nitric-oxide synthase, endothelial;5-hydroxytryptamine receptor 3A;Alpha-2C adrenergic receptor;Retinoic acid receptor RXR-alpha;Acetylc…	Astragalus membranaceus
MOL000374	5'-hydroxyiso-muronulatol-2',5'-di-O-glucoside	41.7177	0.69251	N/A	Astragalus membranaceus
MOL000378	7-O-methylisomucronulatol	74.6861	0.29792	Nitric oxide synthase, inducible；Prostaglandin G/H synthase 1；Dopamine D1 receptor；Muscarinic acetylcholine receptor M3；Thrombin； Potassium voltage-gated channel subfamily H member 2；Muscarinic acetylcholine receptor M1；Estrogen receptor；Androgen receptor；Beta-1 adrenergic receptor；Sodium channel protein type 5 subunit alpha；Peroxisome proliferator activated receptor gamma；Coagulation factor Xa； …	Astragalus membranaceus
MOL000379	9,10-dimethoxypterocarpan-3-O-β-D-glucoside	36.7367	0.9243	Prostaglandin G/H synthase 2；DNA topoisomerase II；Nuclear receptor coactivator 2	Astragalus membranaceus
MOL000380	(6aR,11aR)-9,10-dimethoxy-6a,11a-dihydro-6H-benzofurano[3,2-c]chromen-3-ol	64.2554	0.42486	Nitric oxide synthase, inducible；Prostaglandin G/H synthase 1；Muscarinic acetylcholine receptor M3；Thrombin；Muscarinic acetylcholine receptor M1；Estrogen receptor ；Sodium channel protein type 5 subunit alpha；Prostaglandin G/H synthase 2；5-hydroxytryptamine receptor 3A；Retinoic acid receptor RXR-alpha；Acetylcholinesterase；Alpha-1B adrenergic receptor；Beta-2 adrenergic receptor；Alpha-1D adrenergic …	Astragalus membranaceus
MOL000387	Bifendate	31.0978	0.66553	Prostaglandin G/H synthase 2；Vascular endothelial growth factor receptor 2；Hepatocyte growth factor receptor；Heat shock protein HSP 90；Calcium-activated potassium channel subunit alpha 1；Prostaglandin G/H synthase 1；DNA topoisomerase II	Astragalus membranaceus
MOL000392	formononetin	69.6739	0.21202	Nitric oxide synthase, inducible；Prostaglandin G/H synthase 1；Muscarinic acetylcholine receptor M1；Estrogen receptor；Androgen receptor；Peroxisome proliferator activated receptor gamma；Prostaglandin G/H synthase 2；Retinoic acid receptor RXR-alpha；CGMP-inhibited 3',5'-cyclic phosphodiesterase A；Alpha-1A adrenergic receptor；Sodium-dependent dopamine transporter；Beta-2 adrenergic receptor；Sodium-depe…	Astragalus membranaceus
MOL000398	isoflavanone	109.987		N/A	Astragalus membranaceus
MOL000417	Calycosin	47.7518	0.24278	Estrogen receptor；Androgen receptor；Estrogen receptor beta；Beta-2 adrenergic receptor	Astragalus membranaceus
MOL000433	FA	68.9604	0.7057	Glycogen synthase kinase-3 beta；Thrombin；Cell division protein kinase 2	Astragalus membranaceus、Rhizoma Chuanxiong
MOL000438	(3R)-3-(2-hydroxy-3,4-dimethoxyphenyl)chroman-7-ol	67.6675	0.26479	N/A	Astragalus membranaceus
MOL000439	isomucronulatol-7,2'-di-O-glucosiole	49.2811	0.62065	DNA topoisomerase II	Astragalus membranaceus
MOL000442	1,7-Dihydroxy-3,9-dimethoxy pterocarpene	39.0454	0.47943	Prostaglandin G/H synthase 2；Retinoic acid receptor RXR-alpha；Heat shock protein HSP 90；Trypsin-1	Astragalus membranaceus
MOL000358	beta-sitosterol	36.9139	0.75123	Progesterone receptor；Nuclear receptor coactivator 2；Prostaglandin G/H synthase 1；Prostaglandin G/H synthase 2；Heat shock protein HSP 90； Phosphatidylinositol-4,5-bisphosphate 3-kinase catalytic subunit, gamma isoform；Potassium voltage-gated channel subfamily H member 2；mRNA of PKA Catalytic Subunit C-alpha；Dopamine D1 receptor；Muscarinic acetylcholine receptor M3；Muscarinic acetylcholine recepto…	Rhizoma Cyperi、Radix Paeoniae Alba、Rhizoma Chuanxiong、Radix Curcumae
MOL004241	curcolactone	51.5098	0.19615	N/A	Radix Curcumae
MOL004244	(4aR,5R,8R,8aR)-5,8-dihydroxy-3,5,8a-trimethyl-6,7,8,9-tetrahydro-4aH-benzo[f]benzofuran-4-one	59.5196	0.19518	N/A	Radix Curcumae
MOL004253	Curcumenolactone C	39.7009	0.18868	N/A	Radix Curcumae
MOL004260	(E)-1,7-Diphenyl-3-hydroxy-1-hepten-5-one	64.6606	0.18319	N/A	Radix Curcumae
MOL004263	(E)-5-Hydroxy-7-(4-hydroxyphenyl)-1-phenyl-1-heptene	46.8975	0.19423	N/A	Radix Curcumae
MOL004291	Oxycurcumenol	67.0641	0.18343	N/A	Radix Curcumae
MOL004305	Zedoalactone A	111.427	0.18825	N/A	Radix Curcumae
MOL004309	zedoalactone E	85.1648	0.19062	N/A	Radix Curcumae
MOL004316	1,7-Diphenyl-3-acetoxy-6(E)-hepten	48.4708	0.22242	N/A	Radix Curcumae
MOL004328	naringenin	59.2939	0.21128	Prostaglandin G/H synthase 1；Estrogen receptor；Prostaglandin G/H synthase 2；Heat shock protein HSP 90；Beta-lactamase；mRNA of PKA Catalytic Subunit C-alpha；Phosphatidylinositol-4,5-bisphosphate 3-kinase catalytic subunit, gamma isoform；Transcription factor p65；RAC-alpha serine/threonine-protein kinase；Apoptosis regulator Bcl-2；Mitogen-activated protein kinase 3；Mitogen-activated protein kinase 1；C…	Radix Curcumae，Fructus Aurantii
MOL000006	luteolin	36.1626	0.24552	Prostaglandin G/H synthase ；Androgen receptor；Prostaglandin G/H synthase 2；Heat shock protein HSP 90；Trypsin-1；Nuclear receptor coactivator 2；mRNA of PKA Catalytic Subunit C-alpha；Dipeptidyl peptidase IV；Phosphatidylinositol-4,5-bisphosphate 3-kinase catalytic subunit, gamma isoform；Transcription factor p65；Epidermal growth factor receptor；RAC-alpha serine/threonine-protein kinase；Vascular endoth…	Rhizoma Cyperi
MOL000354	isorhamnetin	49.6044	0.306	Nitric oxide synthase, inducible；Prostaglandin G/H synthase 1；Estrogen receptor；Androgen receptor；Peroxisome proliferator activated receptor gamma；Prostaglandin G/H synthase 2；mRNA of Protein-tyrosine phosphatase, non-receptor type 1；Estrogen receptor beta；Dipeptidyl peptidase IV ；Mitogen-activated protein kinase 14；Glycogen synthase kinase-3 beta；Heat shock protein HSP 90；Cell division protein k…	Rhizoma Cyperi、Bupleurum chinensis DC、Astragalus membranaceus
MOL000359	sitosterol	36.9139	0.7512	Progesterone receptor；Mineralocorticoid receptor；Nuclear receptor coactivator 2	Rhizoma Cyperi、Radix Paeoniae Alba、Rhizoma Chuanxiong、Radix Curcumae
MOL003044	Chryseriol	35.8509	0.27415	Nitric oxide synthase, inducible；Prostaglandin G/H synthase 1；Estrogen receptor；Androgen receptor；Peroxisome proliferator activated receptor gamma；Prostaglandin G/H synthase 2；Dipeptidyl peptidase IV；Mitogen-activated protein kinase 14；Glycogen synthase kinase-3 beta； Heat shock protein HSP 90；Cell division protein kinase 2；Phosphatidylinositol-4,5-bisphosphate 3-kinase catalytic subunit, gamma i…	Rhizoma Cyperi
MOL003542	8-Isopentenyl-kaempferol	38.0443	0.3948	Thrombin；Estrogen receptor；Androgen receptor；Peroxisome proliferator activated receptor gamma；Coagulation factor Xa；Prostaglandin G/H synthase 2；DNA topoisomerase II；Dipeptidyl peptidase IV；Glycogen synthase kinase-3 beta；Heat shock protein HSP 90；Cell division protein kinase 2；Serine/threonine-protein kinase Chk1；Trypsin-1；Proto-oncogene serine/threonine-protein kinase Pim-1；Calmodulin；Prostagla…	Rhizoma Cyperi
MOL004027	1,4-Epoxy-16-hydroxyheneicos-1,3,12,14,18-pentaene	45.1014	0.24283	N/A	Rhizoma Cyperi
MOL004053	Isodalbergin	35.4544	0.20183	Prostaglandin G/H synthase 1;Thrombin DrugBankSodium channel protein type 5 subunit alpha;Prostaglandin G/H synthase 2;Retinoic acid receptor RXR-alpha;Beta-2 adrenergic receptor;Sodium-dependent serotonin transporter;Gamma-aminobutyric acid receptor subunit alpha-1;Dipeptidyl peptidase IV; Heat shock protein HSP 90;Phosphatidylinositol-4,5-bisphosphate 3-kinase catalytic subunit, gamma isoform;m…	Rhizoma Cyperi
MOL004058	Khell	33.1925	0.1939	Nitric oxide synthase, inducible;Prostaglandin G/H synthase 2;Retinoic acid receptor RXR-alpha;CGMP-inhibited 3',5'-cyclic phosphodiesterase A; Gamma-aminobutyric acid receptor subunit alpha-1;Heat shock protein HSP 90;Serine/threonine-protein kinase Chk1	Rhizoma Cyperi
MOL004059	khellol glucoside	74.9566	0.7226	N/A	Rhizoma Cyperi
MOL004068	rosenonolactone	79.8381	0.37112	Mineralocorticoid receptor	Rhizoma Cyperi
MOL004071	Hyndarin	73.9367	0.64304	Dopamine D1 receptor；Muscarinic acetylcholine receptor M3;Potassium voltage-gated channel subfamily H member 2;Muscarinic acetylcholine receptor M1；Sodium channel protein type 5 subunit alpha;Coagulation factor Xa;Muscarinic acetylcholine receptor M5；Prostaglandin G/H synthase 2;5-hydroxytryptamine receptor 3A；Carbonic anhydrase II;Alpha-2C adrenergic receptor；Muscarinic acetylcholine receptor M4…	Rhizoma Cyperi
MOL004074	stigmasterol glucoside_qt	43.8299	0.75642	Progesterone receptor;Nuclear receptor coactivator 2	Rhizoma Cyperi
MOL004077	sugeonyl acetate	45.0765	0.19742	Prostaglandin G/H synthase 2;Muscarinic acetylcholine receptor M2;Gamma-aminobutyric acid receptor subunit alpha-1;Neuronal acetylcholine receptor protein, alpha-7 chain;Glutamate receptor 2;Nuclear receptor coactivator 2;Gamma-aminobutyric-acid receptor subunit alpha-6	Rhizoma Cyperi
MOL010489	Resivit	30.8411	0.27124	Beta-lactamase;Prostaglandin G/H synthase 2;Prostaglandin G/H synthase 1;Heat shock protein HSP 90	Rhizoma Cyperi
MOL000020	12-senecioyl-2E,8E,10E-atractylentriol	62.3965	0.22294	N/A	Rhizoma Atractylodis Macrocephalae
MOL000021	14-acetyl-12-senecioyl-2E,8E,10E-atractylentriol	60.3129	0.30534	N/A	Rhizoma Atractylodis Macrocephalae
MOL000022	14-acetyl-12-senecioyl-2E,8Z,10E-atractylentriol	63.3709	0.29956	Prostaglandin G/H synthase 2	Rhizoma Atractylodis Macrocephalae
MOL000028	α-Amyrin	39.5121	0.7629	N/A	Rhizoma Atractylodis Macrocephalae
MOL000049	3β-acetoxyatractylone	54.0667	0.21906	Muscarinic acetylcholine receptor M3；Thrombin；Muscarinic acetylcholine receptor M1；Androgen receptor；Sodium channel protein type 5 subunit alpha；Prostaglandin G/H synthase 2；Nitric-oxide synthase, endothelial；Retinoic acid receptor RXR-alpha；Acetylcholinesterase；Alpha-1A adrenergic receptor；Muscarinic acetylcholine receptor M2；Beta-2 adrenergic receptor；Mu-type opioid receptor；Gamma-aminobutyric …	Rhizoma Atractylodis Macrocephalae
MOL000072	8β-ethoxy atractylenolide Ⅲ	35.9509	0.21079	Gamma-aminobutyric acid receptor subunit alpha-1；Nuclear receptor coactivator 2；Nuclear receptor coactivator 1；Neuronal acetylcholine receptor protein, alpha-7 chain；Prostaglandin G/H synthase 2	Rhizoma Atractylodis Macrocephalae
MOL008274	6-Ethylresorcinol	46.45	0.03	Alcohol dehydrogenase 1C；Nicotinate-nucleotide--dimethylbenzimidazole phosphoribosyltransferase；Lysozyme	Angelica sinensis
MOL008275	5-Indolol	63.14	0.03	Lysozyme；Nicotinate-nucleotide--dimethylbenzimidazole phosphoribosyltransferase	Angelica sinensis
MOL008277	7,10-PENTADECADIYNOIC ACID	41.5	0.09	Prostaglandin G/H synthase 1;Prostaglandin G/H synthase 2;Retinoic acid receptor RXR-alpha
MOL008280	Isoamylbenzene	35.69	0.03	N/A	Angelica sinensis
MOL008281	(Z)-2-[[(Z)-2-methylbut-2-enoyl]oxymethyl]but-2-enoic acid	77.1	0.04	Gamma-aminobutyric-acid receptor alpha-2 subunit；Gamma-aminobutyric acid receptor subunit alpha-1	Angelica sinensis
MOL008282	Tropone	47.41	0.01	Cytochrome P450-cam	Angelica sinensis
MOL008285	(3S)-3-butyl-3H-isobenzofuran-1-one	55.05	0.07	Prostaglandin G/H synthase 1;Dopamine D1 receptor;Muscarinic acetylcholine receptor M3;Muscarinic acetylcholine receptor M1;Beta-1 adrenergic receptor;Sodium channel protein type 10 subunit alpha;Sodium channel protein type 5 subunit alpha;Prostaglandin G/H synthase 2;Alpha-2A adrenergic receptor;Alpha-2C adrenergic receptor;5-hydroxytryptamine 2A receptor;Sodium-dependent noradrenaline transport…	Angelica sinensis
MOL008286	()-Camphoric acid	99.13	0.07	Gamma-aminobutyric-acid receptor alpha-2 subunit;Gamma-aminobutyric-acid receptor alpha-3 subunit;Gamma-aminobutyric acid receptor subunit alpha-1;Glutamate receptor 2;Gamma-aminobutyric-acid receptor subunit alpha-6;Gamma-aminobutyric-acid receptor subunit alpha-4	Angelica sinensis
MOL008287	(3E)-3-butylidene-7-hydroxy-2-benzofuran-1-one	42.17	0.08	Prostaglandin G/H synthase 1;Muscarinic acetylcholine receptor M1;Prostaglandin G/H synthase 2;Sodium-dependent noradrenaline transporter;Alpha-2B adrenergic receptor;Beta-2 adrenergic receptor;Sodium-dependent serotonin transporter;Gamma-aminobutyric acid receptor subunit alpha-1;Leukotriene A-4 hydrolase;Amine oxidase [flavin-containing] B; mRNA of PKA Catalytic Subunit C-alpha;cAMP-dependent p…	Angelica sinensis
MOL008291	2,4-Xylylaldehyde	39.33	0.03	Nicotinate-nucleotide--dimethylbenzimidazole phosphoribosyltransferase
MOL008292	m-Ethylphenol	51.3	0.02	Alcohol dehydrogenase 1B;Alcohol dehydrogenase 1C;Lysozyme;Nicotinate-nucleotide--dimethylbenzimidazole phosphoribosyltransferase	Angelica sinensis
MOL008293	1,5,5,6-tetramethyl-1,3-Cyclohexadiene	39.22	0.03	Gamma-aminobutyric-acid receptor alpha-2 subunit;Acetylcholinesterase;Gamma-aminobutyric acid receptor subunit alpha-1;Cytochrome P450-cam	Angelica sinensis
MOL002341	Hesperetin	70.3121	0.27252	Prostaglandin G/H synthase 1;Sodium channel protein type 5 subunit alpha;Prostaglandin G/H synthase 2；Heat shock protein HSP 90;Phosphatidylinositol-4,5-bisphosphate 3-kinase catalytic subunit, gamma isoform;mRNA of PKA Catalytic Subunit C-alpha;Nuclear receptor coactivator 2；Nuclear receptor coactivator 1;Calmodulin	Fructus Aurantii
MOL005828	nobiletin	61.6694	0.51652	Nitric oxide synthase, inducible ;Prostaglandin G/H synthase 1;Thrombin;Potassium voltage-gated channel subfamily H member 2;Estrogen receptor; Androgen receptor;Peroxisome proliferator activated receptor gamma;Coagulation factor Xa;Prostaglandin G/H synthase 2;Coagulation factor VII;mRNA of Protein-tyrosine phosphatase, non-receptor type 1;DNA topoisomerase II;Estrogen receptor beta;Dipeptidyl p…	Fructus Aurantii
MOL013381	Marmin	38.227	0.31358	Prostaglandin G/H synthase 2；Carbonic anhydrase II；CGMP-inhibited 3',5'-cyclic phosphodiesterase A；Beta-2 adrenergic receptor	Fructus Aurantii
