# Supplementary material for: Network Pharmacology and Data Mining Approach Reveal the Medication Rule of Traditional Chinese Medicine in the Treatment of Premenstrual Syndrome/Premenstrual Dysphoric Disorder
Source: Front Pharmacol. 2022 Jun 21;13:811030. doi: 10.3389/fphar.2022.811030 (PMC9253672; doi:10.3389/fphar.2022.811030)
Supplement: Supplementary file 1 [file DataSheet1.ZIP › Supplementry table/Supplementary Table 4 List of target points of active ingredients of herbs commonly used in the treatment of PMS and PMDD.xls]

## Sheet: Sheet1
Name	Symbol name	Uniprot id
Opioid receptor kappa 1	OPRK1	P41145
Opioid receptor mu 1	OPRM1	P35372
Squalene monooxygenase	SQLE	Q14534
Serine/threonine-protein kinase mTOR	MTOR	P42345
Phosphatidylinositol 3-kinase regulatory subunit alpha	PIK3R1	P27986
Myosin light chain kinase, smooth muscle	MYLK	Q15746
Serine/threonine-protein kinase PLK1	PLK1	P53350
Phosphatidylinositol 4,5-bisphosphate 3-kinase catalytic subunit delta isoform	PIK3CD	O00329
DNA-dependent protein kinase catalytic subunit	PRKDC	P78527
Phosphatidylinositol 4,5-bisphosphate 3-kinase catalytic subunit beta isoform	PIK3CB	P42338
Phosphatidylinositol 4,5-bisphosphate 3-kinase catalytic subunit gamma isoform	PIK3CG	P48736
Serine/threonine-protein kinase PLK3	PLK3	Q9H4B4
Delta-type opioid receptor	OPRD1	P41143
Inosine-5'-monophosphate dehydrogenase 2	IMPDH2	P12268
Heat shock protein HSP 90-alpha	HSP90AA1	P07900
Galectin-3	LGALS3	P17931
Galectin-9	LGALS9	O00182
ATP-dependent translocase ABCB1	ABCB1	P08183
Sodium-dependent noradrenaline transporter	SLC6A2	P23975
Somatostatin receptor type 5	SSTR5	P35346
Somatostatin receptor type 2	SSTR2	P30874
Somatostatin receptor type 4	SSTR4	P31391
Somatostatin receptor type 1	SSTR1	P30872
Somatostatin receptor type 3	SSTR3	P32745
Fibroblast growth factor 1	FGF1	P05230
Fibroblast growth factor 2	FGF2	P09038
Heparanase	HPSE	Q9Y251
Platelet-activating factor receptor	PTAFR	P25105
Aldo-keto reductase family 1 member B1	AKR1B1	P15121
Coagulation factor X	F10	P00742
Alpha-amylase 1A	AMY1A	P0DUB6
Tyrosine-protein phosphatase non-receptor type 1	PTPN1	P18031
Plasminogen activator inhibitor 1	SERPINE1	P05121
Tyrosine-protein phosphatase non-receptor type 2	PTPN2	P17706
Beta-secretase 1	BACE1	P56817
P-selectin	SELP	P16109
Sodium-dependent dopamine transporter	SLC6A3	Q01959
Squalene synthase	FDFT1	P37268
cAMP-specific 3',5'-cyclic phosphodiesterase 4D	PDE4D	Q08499
Cholinesterase	BCHE	P06276
Protein kinase C gamma type	PRKCG	P05129
Protein kinase C delta type	PRKCD	Q05655
Protein kinase C alpha type	PRKCA	P17252
Protein kinase C beta type	PRKCB	P05771
Protein kinase C epsilon type	PRKCE	Q02156
Protein kinase C eta type	PRKCH	P24723
Protein kinase C theta type	PRKCQ	Q04759
Glucagon receptor	GCGR	P47871
Alpha-1A adrenergic receptor	ADRA1A	P35348
Alpha-1B adrenergic receptor	ADRA1B	P35368
C-C chemokine receptor type 6	CCR6	P51684
Sodium/glucose cotransporter 2	SLC5A2	P31639
Tyrosyl-DNA phosphodiesterase 1	TDP1	Q9NUW8
Protein phosphatase 1A	PPM1A	P35813
Sodium/glucose cotransporter 1	SLC5A1	P13866
Ryanodine receptor 1	RYR1	P21817
Glycine receptor subunit alpha-1	GLRA1	P23415
Glycine receptor subunit alpha-2	GLRA2	P23416
Androgen receptor	AR	P10275
Vitamin D3 recepto	VDR	P11473
Cyclin-dependent kinase 1	CDK1	P06493
Beta-2 adrenergic receptor	ADRB2	P07550
Substance-P receptor	TACR1	P25103
Nuclear receptor ROR-gamma	RORC	P51449
Neuronal acetylcholine receptor subunit alpha-7	CHRNA7	P36544
Bcl-2-like protein 1	BCL2L1	Q07817
Acetylcholinesterase	ACHE	P22303
5-hydroxytryptamine receptor 2B	HTR2B	P41595
Alpha-2A adrenergic receptor	ADRA2A	P08913
Alpha-2C adrenergic receptor	ADRA2C	P18825
Alpha-2B adrenergic receptor	ADRA2B	P18089
D(1A) dopamine receptor	DRD1	P21728
D(2A) dopamine receptor	DRD2	P14416
Alpha-1D adrenergic receptor	ADRA1D	P25100
5-hydroxytryptamine receptor 2A	HTR2A	P28223
5-hydroxytryptamine receptor 2C	HTR2C	P28335
D(3A) dopamine receptor	DRD3	P35462
Cytochrome P450 2D6	CYP2D6	P10635
5-hydroxytryptamine receptor 6	HTR6	P50406
5-hydroxytryptamine receptor 1B	HTR1B	P28222
Bifunctional epoxide hydrolase 2	EPHX2	P34913
Muscarinic acetylcholine receptor M3	CHRM3	P20309
Solute carrier family 5 member 4	SLC5A4	Q9NY91
Polyunsaturated fatty acid 5-lipoxygenase	ALOX5	P09917
Sodium-dependent serotonin transporter	SLC6A4	P31645
Transitional endoplasmic reticulum ATPase	VCP	P55072
Troponin C, slow skeletal and cardiac muscles	TNNC1	P63316
Motilin receptor	MLNR	O43193
Potassium voltage-gated channel subfamily H member 2	KCNH2	Q12809
Cytosolic phospholipase A2 beta	PLA2G4B	P0C869
Cellular tumor antigen p53	TP53	P04637
Protein-tyrosine kinase 6	PTK6	Q13882
Sigma non-opioid intracellular receptor 1	SIGMAR1	Q99720
Tyrosinase	TYR	P14679
Cocaine esterase	CES2	O00748
DNA polymerase beta	POLB	P06746
Prostaglandin G/H synthase 2	PTGS2	P35354
Vesicular acetylcholine transporter	SLC18A3	Q16572
Kallikrein-7	KLK7	P49862
Kallikrein-5	KLK5	Q9Y337
Adenosine receptor A1	ADORA1	P30542
Muscarinic acetylcholine receptor M4	CHRM4	P08173
Muscarinic acetylcholine receptor M2	CHRM2	P08172
Muscarinic acetylcholine receptor M1	CHRM1	P11229
Neuronal acetylcholine receptor subunit alpha-4	CHRNA4	P43681
Transient receptor potential cation channel subfamily V member 1	TRPV1	Q8NER1
Excitatory amino acid transporter 3	SLC1A1	P43005
Myelin-associated glycoprotein	MAG	P20916
Galectin-4	LGALS4	P56470
Galectin-8	LGALS8	O00214
Signal transducer and activator of transcription 3	STAT3	P40763
Sodium/potassium-transporting ATPase subunit alpha-1	ATP1A1	P05023
Carbonic anhydrase 2	CA2	P00918
Carbonic anhydrase 1	CA1	P00915
Bile salt export pump	ABCB11	O95342
Melanin-concentrating hormone receptor 1	MCHR1	Q99705
Galectin-7	LGALS7	P47929
Acetyl-CoA carboxylase 2	ACACB	O00763
Prothrombin	F2	P00734
Zinc finger protein GLI1	GLI1	P08151
Corticosteroid 11-beta-dehydrogenase isozyme 2	HSD11B2	P80365
Corticosteroid 11-beta-dehydrogenase isozyme 1	HSD11B1	P28845
Toll-like receptor 9	TLR9	Q9NR96
3-hydroxy-3-methylglutaryl-coenzyme A reductase	HMGCR	P04035
Transient receptor potential cation channel subfamily V member 4	TRPV4	Q9HBA0
Serine/threonine-protein phosphatase 2A activator	PTPA	Q15257
Solute carrier family 2, facilitated glucose transporter member 1	SLC2A1	P11166
Adenylate cyclase type 1	ADCY1	Q08828
Serine/threonine-protein phosphatase PP1-gamma catalytic subunit	PPP1CC	P36873
Transcription factor AP-1	JUN	P05412
Aromatase	CYP19A1	P11511
Glucocorticoid receptor	NR3C1	P04150
Gamma-aminobutyric acid type B receptor subunit 1	GABBR1	Q9UBS5
Cytochrome P450 2C9	CYP2C9	P11712
Steroid hormone receptor ERR1	ESRRA	P11474
Steroid hormone receptor ERR2	ESRRB	O95718
G-protein coupled estrogen receptor 1	GPER1	Q99527
Adenylate cyclase type 10	ADCY10	Q96PN6
Beta-galactoside alpha-2,6-sialyltransferase 1	ST6GAL1	P15907
Hydroxyacid oxidase 1	HAO1	Q9UJM8
Tyrosine-protein kinase JAK1	JAK1	P23458
Tyrosine-protein kinase JAK2	JAK2	O60674
Progesterone receptor	PGR	P06401
Estrogen receptor	ESR1	P03372
17-beta-hydroxysteroid dehydrogenase type 1	HSD17B1	P14061
Histone deacetylase 1	HDAC1	Q13547
Adenosine receptor A3	ADORA3	P0DMS8
Poly [ADP-ribose] polymerase 1	PARP1	P09874
Non-receptor tyrosine-protein kinase TYK2	TYK2	P29597
Cell division cycle 7-related protein kinase	CDC7	O00311
Cytochrome P450 2C19	CYP2C19	P33261
5-hydroxytryptamine receptor 1A	HTR1A	P08908
Mineralocorticoid receptor	NR3C2	P08235
Receptor-interacting serine/threonine-protein kinase 2	RIPK2	O43353
Mitogen-activated protein kinase 8	MAPK8	P45983
Glycogen synthase kinase-3 beta	GSK3B	P49841
Mitogen-activated protein kinase 10	MAPK10	P53779
Dual specificity mitogen-activated protein kinase kinase 4	MAP2K4	P45985
Mitogen-activated protein kinase 13	MAPK13	O15264
Dual specificity mitogen-activated protein kinase kinase 7	MAP2K7	O14733
Steryl-sulfatase	STS	P08842
Mitogen-activated protein kinase 9	MAPK9	P45984
Mitogen-activated protein kinase 12	MAPK12	P53778
Fatty acid synthase	FASN	P49327
Kinesin-like protein KIF11	KIF11	P52732
Serine/threonine-protein kinase pim-1	PIM1	P11309
Interleukin-6 receptor subunit beta	IL6ST	P40189
Serine/threonine-protein kinase pim-3	PIM3	Q86V86
Rho-associated protein kinase 2	ROCK2	O75116
Cytochrome P450 11B1, mitochondrial	CYP11B1	P15538
Cytochrome P450 11B2, mitochondrial	CYP11B2	P19099
Solute carrier family 22 member 2	SLC22A2	O15244
C-C chemokine receptor type 1	CCR1	P32246
Neuropeptide Y receptor type 5	NPY5R	Q15761
Estrogen receptor beta	ESR2	Q92731
Catechol O-methyltransferase	COMT	P21964
Potassium-transporting ATPase alpha chain 2	ATP12A	P54707
Carbonic anhydrase 6	CA6	P23280
Carbonic anhydrase 4	CA4	P22748
Steroid 17-alpha-hydroxylase/17,20 lyase	CYP17A1	P05093
Endothelin-1 receptor	EDNRA	P25101
Deoxyuridine 5'-triphosphate nucleotidohydrolase, mitochondrial	DUT	P33316
G2/mitotic-specific cyclin-B3	CCNB3	Q8WWL7
Calcium/calmodulin-dependent protein kinase type II subunit delta	CAMK2D	Q13557
Period circadian protein homolog 2	PER2	O15055
Potassium channel subfamily K member 3	KCNK3	O14649
cAMP and cAMP-inhibited cGMP 3',5'-cyclic phosphodiesterase 10A	PDE10A	Q9Y233
Thromboxane A2 receptor	TBXA2R	P21731
Bone morphogenetic protein 1	BMP1	P13497
Serine/threonine-protein kinase pim-2	PIM2	Q9P1W9
Carbonic anhydrase 9	CA9	Q16790
Adenosine deaminase	ADA	P00813
Cannabinoid receptor 1	CNR1	P21554
Cannabinoid receptor 2	CNR2	P34972
Metabotropic glutamate receptor 1	GRM1	Q13255
Heat shock protein HSP 90-beta	HSP90AB1	P08238
Dipeptidyl peptidase 4	DPP4	P27487
P2X purinoceptor 3	P2RX3	P56373
Hypoxia-inducible factor 1-alpha	HIF1A	Q16665
Mitogen-activated protein kinase kinase kinase 5	MAP3K5	Q99683
Protein arginine N-methyltransferase 3	PRMT3	O60678
Vasopressin V1a receptor	AVPR1A	P37288
Tyrosine-protein kinase receptor TYRO3	TYRO3	Q06418
Apoptosis regulator Bcl-2	BCL2	P10415
E3 ubiquitin-protein ligase Mdm2	MDM2	Q00987
cGMP-dependent 3',5'-cyclic phosphodiesterase	PDE2A	O00408
Epidermal growth factor receptor	EGFR	P00533
Tyrosine-protein kinase Lck	LCK	P06239
Mitogen-activated protein kinase 14	MAPK14	Q16539
Mitogen-activated protein kinase 11	MAPK11	Q15759
Corticotropin-releasing factor receptor 1	CRHR1	P34998
Complement factor D	CFD	P00746
Potassium voltage-gated channel subfamily A member 5	KCNA5	P22460
Mitogen-activated protein kinase kinase kinase 20	MAP3K20	Q9NYL2
TGF-beta receptor type-2	TGFBR2	P37173
TGF-beta receptor type-1	TGFBR1	P36897
Neuromedin-K receptor	TACR3	P29371
Aurora kinase A	AURKA	O14965
Adenosine receptor A2a	ADORA2A	P29274
Arachidonate 5-lipoxygenase-activating protein	ALOX5AP	P20292
Glycogen phosphorylase, liver form	PYGL	P06737
P2X purinoceptor 7	P2RX7	Q99572
Aurora kinase B	AURKB	Q96GD4
G1/S-specific cyclin-D1	CCND1	P24385
High affinity nerve growth factor receptor	NTRK1	P04629
Amyloid-beta precursor protein	APP	P05067
Interstitial collagenase	MMP1	P03956
Ceramide glucosyltransferase	UGCG	Q16739
Metabotropic glutamate receptor 5	GRM5	P41594
Orexin receptor type 2	HCRTR2	O43614
Orexin receptor type 1	HCRTR1	O43613
Leucine-rich repeat serine/threonine-protein kinase 2	LRRK2	Q5S007
Receptor-type tyrosine-protein kinase FLT3	FLT3	P36888
Lysosomal Pro-X carboxypeptidase	PRCP	P42785
Lanosterol 14-alpha demethylase	CYP51A1	Q16850
Intercellular adhesion molecule 1	ICAM1	P05362
Glycogen phosphorylase, muscle form	PYGM	P11217
Vascular cell adhesion protein 1	VCAM1	P19320
E-selectin	SELE	P16581
Bromodomain-containing protein 4	BRD4	O60885
Bromodomain-containing protein 2	BRD2	P25440
Bromodomain-containing protein 3	BRD3	Q15059
Bile acid receptor	NR1H4	Q96RI1
Interleukin-1 receptor-associated kinase 4	IRAK4	Q9NWZ3
Tyrosine-protein kinase receptor UFO	AXL	P30530
Tyrosine-protein kinase Mer	MERTK	Q12866
Phosphatidylinositol 3-kinase catalytic subunit type 3	PIK3C3	Q8NEB9
Phosphatidylinositol 4-kinase beta	PI4KB	Q9UBF8
Nuclear receptor subfamily 1 group I member 2	NR1I2	O75469
Hexokinase-4	GCK	P35557
Toll-like receptor 4	TLR4	O00206
Sodium- and chloride-dependent GABA transporter 1	SLC6A1	P30531
Sphingosine 1-phosphate receptor 1	S1PR1	P21453
3-phosphoinositide-dependent protein kinase 1	PDPK1	O15530
Gamma-aminobutyric acid receptor subunit alpha-5	GABRA5	P31644
Interleukin-8	CXCL8	P10145
Hormone-sensitive lipase	LIPE	Q05469
ADP-ribosyl cyclase/cyclic ADP-ribose hydrolase 1	CD38	P28907
Histone-lysine N-methyltransferase EZH2	EZH2	Q15910
Sorbitol dehydrogenase	SORD	Q00796
C5a anaphylatoxin chemotactic receptor 1	C5AR1	P21730
Adenosine receptor A2b	ADORA2B	P29275
G1/S-specific cyclin-E1	CCNE1	P24864
Melatonin receptor type 1A	MTNR1A	P48039
Melatonin receptor type 1B	MTNR1B	P49286
Smoothened homolog	SMO	Q99835
Type-1 angiotensin II receptor	AGTR1	P30556
NADPH oxidase 4	NOX4	Q9NPH5
Xanthine dehydrogenase/oxidase	XDH	P47989
Carbonic anhydrase 7	CA7	P43166
17-beta-hydroxysteroid dehydrogenase type 2	HSD17B2	P37059
Multidrug resistance-associated protein 1	ABCC1	P33527
Aryl hydrocarbon receptor	AHR	P35869
Carbonic anhydrase 12	CA12	O43570
Cytochrome P450 1B1	CYP1B1	Q16678
Broad substrate specificity ATP-binding cassette transporter ABCG2	ABCG2	Q9UNQ0
Amine oxidase [flavin-containing] A	MAOA	P21397
Lactoylglutathione lyase	GLO1	Q04760
Tyrosine-protein kinase SYK	SYK	P43405
Matrix metalloproteinase-9	MMP9	P14780
Matrix metalloproteinase-2	MMP2	P08253
Polyunsaturated fatty acid lipoxygenase ALOX15	ALOX15	P16050
Polyunsaturated fatty acid lipoxygenase ALOX12	ALOX12	P18054
Receptor-type tyrosine-protein phosphatase S	PTPRS	Q13332
Cyclin-dependent kinase 5 activator 1	CDK5R1	Q15078
Arginase-1	ARG1	P05089
G-protein coupled receptor 35	GPR35	Q9HC97
Death-associated protein kinase 1	DAPK1	P53355
DNA-3-methyladenine glycosylase	MPG	P29372
Solute carrier family 22 member 12	SLC22A12	Q96S37
Transthyretin	TTR	P02766
Aldo-keto reductase family 1 member B10	AKR1B10	O60218
Poly [ADP-ribose] polymerase tankyrase-2	TNKS2	Q9H2K2
Poly [ADP-ribose] polymerase tankyrase-1	TNKS	O95271
Casein kinase II subunit alpha	CSNK2A1	P68400
Vasopressin V2 receptor	AVPR2	P30518
Insulin-like growth factor 1 receptor	IGF1R	P08069
D(4) dopamine receptor	DRD4	P21917
Myeloperoxidase	MPO	P05164
Proto-oncogene tyrosine-protein kinase Src	SRC	P12931
Focal adhesion kinase 1	PTK2	Q05397
Vascular endothelial growth factor receptor 2	KDR	P35968
Collagenase 3	MMP13	P45452
Stromelysin-1	MMP3	P08254
Carbonic anhydrase 3	CA3	P07451
Serine/threonine-protein kinase N1	PKN1	Q16512
Carbonic anhydrase 14	CA14	Q9ULX7
Hepatocyte growth factor receptor	MET	P08581
Serine/threonine-protein kinase Nek2	NEK2	P51955
C-X-C chemokine receptor type 1	CXCR1	P25024
Calcium/calmodulin-dependent protein kinase type II subunit beta	CAMK2B	Q13554
ALK tyrosine kinase recepto	ALK	Q9UM73
RAC-alpha serine/threonine-protein kinase	AKT1	P31749
Serine/threonine-protein kinase Nek6	NEK6	Q9HC98
Phospholipase A2	PLA2G1B	P04054
Carbonic anhydrase 5A, mitochondrial	CA5A	P35218
NUAK family SNF1-like kinase 1	NUAK1	O60285
Aldo-keto reductase family 1 member C2	AKR1C2	P52895
Aldo-keto reductase family 1 member C1	AKR1C1	Q04828
Aldo-keto reductase family 1 member C3	AKR1C3	P42330
Aldo-keto reductase family 1 member C4	AKR1C4	P17516
Carbonic anhydrase 13	CA13	Q8N1Q1
Aldo-keto reductase family 1 member A1	AKR1A1	P14550
Macrophage metalloelastase	MMP12	P39900
DNA topoisomerase 1	TOP1	P11387
Cystic fibrosis transmembrane conductance regulator	CFTR	P13569
6-phosphofructo-2-kinase/fructose-2,6-bisphosphatase 3	PFKFB3	Q16875
G protein-coupled receptor kinase 6	GRK6	P43250
Telomerase reverse transcriptase	TERT	O14746
NPC1-like intracellular cholesterol transporter 1	NPC1L1	Q9UHC9
Oxysterols receptor LXR-alpha	NR1H3	Q13133
Sterol regulatory element-binding protein 2	SREBF2	Q12772
Nuclear receptor ROR-alpha	RORA	P35398
Corticosteroid-binding globulin	SERPINA6	P08185
Glucose-6-phosphate 1-dehydrogenase	G6PD	P11413
Oxysterols receptor LXR-beta	NR1H2	P55055
Prostaglandin E2 receptor EP1 subtype	PTGER1	P34995
Prostaglandin E2 receptor EP2 subtype	PTGER2	P43116
Prostaglandin E synthase	PTGES	O14684
M-phase inducer phosphatase 1	CDC25A	P30304
Peroxisome proliferator-activated receptor alpha	PPARA	Q07869
Peroxisome proliferator-activated receptor delta	PPARD	Q03181
7-dehydrocholesterol reductase	DHCR7	Q9UBM7
Tyrosine-protein phosphatase non-receptor type 6	PTPN6	P29350
Nuclear receptor subfamily 1 group I member 3	NR1I3	Q14994
Nitric oxide synthase, inducible	NOS2	P35228
Peroxisome proliferator-activated receptor gamma	PPARG	P37231
M-phase inducer phosphatase 2	CDC25B	P30305
UDP-glucuronosyltransferase 2B7	UGT2B7	P16662
Prolyl endopeptidase	PREP	P48147
Prostaglandin E2 receptor EP4 subtype	PTGER4	P35408
Indoleamine 2,3-dioxygenase 1	IDO1	P14902
Thromboxane-A synthase	TBXAS1	P24557
Protein Mdm4	MDM4	O15151
Prostacyclin receptor	PTGIR	P43119
7-dehydrocholesterol reductase	DHCR7	Q9UBM7
Fatty acid-binding protein, adipocyte	FABP4	P15090
Fatty acid-binding protein, heart	FABP3	P05413
Fatty acid-binding protein 5	FABP5	Q01469
Fatty acid-binding protein 1	FABP1	P07148
Mitogen-activated protein kinase 3	MAPK3	P27361
Tyrosine-protein phosphatase non-receptor type 11	PTPN11	Q06124
Receptor-type tyrosine-protein phosphatase F	PTPRF	P10586
Low molecular weight phosphotyrosine protein phosphatase	ACP1	P24666
Stearoyl-CoA desaturase	SCD	O00767
Monoglyceride lipase	MGLL	Q99685
DNA topoisomerase 2-alpha	TOP2A	P11388
Beta-secretase 2	BACE2	Q9Y5Z0
Coagulation factor XI	F11	P03951
Prostaglandin F2-alpha receptor	PTGFR	P43088
Prostaglandin E2 receptor EP3 subtype	PTGER3	P43115
Prostaglandin D2 receptor	PTGDR	Q13258
Solute carrier family 22 member 6	SLC22A6	Q4U2R8
Mitogen-activated protein kinase kinase kinase 14	MAP3K14	Q99558
SUMO-activating enzyme subunit 1	SAE1	Q9UBE0
M-phase inducer phosphatase 3	CDC25C	P30307
G-protein coupled bile acid receptor 1	GPBAR1	Q8TDU6
Testosterone 17-beta-dehydrogenase 3	HSD17B3	P37058
Fatty acid-binding protein, intestinal	FABP2	P12104
CD81 antigen	CD81	P60033
Thyroid hormone receptor alpha	THRA	P10827
Thyroid hormone receptor beta	THRB	P10828
Inhibitor of nuclear factor kappa-B kinase subunit beta	IKBKB	O14920
Prostaglandin G/H synthase 1	PTGS1	P23219
Protein farnesyltransferase/geranylgeranyltransferase type-1 subunit alpha	FNTA	P49354
Retinoic acid receptor gamma	RARG	P13631
Retinoic acid receptor RXR-gamma	RXRG	P48443
Retinoic acid receptor RXR-beta	RXRB	P28702
Retinoic acid receptor beta	RARB	P10826
Retinoic acid receptor alpha	RARA	P10276
Retinoic acid receptor RXR-alpha	RXRA	P19793
Fatty-acid amide hydrolase 1	FAAH	O00519
Cytosolic phospholipase A2	PLA2G4A	P47712
Angiotensin-converting enzyme	ACE	P12821
Prostaglandin D2 receptor 2	PTGDR2	Q9Y5Y4
Heat shock factor protein 1	HSF1	Q00613
Sodium/bile acid cotransporter	SLC10A1	Q14973
Integrin alpha-V	ITGAV	P06756
Transient receptor potential cation channel subfamily M member 8	TRPM8	Q7Z2W7
1-phosphatidylinositol 4,5-bisphosphate phosphodiesterase gamma-1	PLCG1	P19174
Ubiquitin-like domain-containing CTD phosphatase 1	UBLCP1	Q8WVY7
Cell division control protein 45 homolog	CDC45	O75419
Receptor-type tyrosine-protein phosphatase C	PTPRC	P08575
MAP kinase-activated protein kinase 2	MAPKAPK2	P49137
RAS guanyl-releasing protein 1	RASGRP1	O95267
Ras guanyl-releasing protein 3	RASGRP3	Q8IV61
Histone acetyltransferase KAT2A	KAT2A	Q92830
Lysosomal alpha-mannosidase	MAN2B1	O00754
Sentrin-specific protease 1	SENP1	Q9P0U3
Neuronal acetylcholine receptor subunit alpha-5	CHRNA5	P30532
14-3-3 protein gamma	YWHAG	P61981
Carbonic anhydrase 5B, mitochondrial	CA5B	Q9Y2D0
Cystathionine beta-synthase	CBS	P35520
Dihydropteridine reductase	QDPR	P09417
ELAV-like protein 3	ELAVL3	Q14576
Alpha-(1,3)-fucosyltransferase 4	FUT4	P22083
Kallikrein-2	KLK2	P20151
Phosphoglycerate mutase 1	PGAM1	P18669
Placenta growth factor	PGF	P49763
Alkaline phosphatase, tissue-nonspecific isozyme	ALPL	P05186
CMP-N-acetylneuraminate-beta-1,4-galactoside alpha-2,3-sialyltransferase	ST3GAL3	Q11203
Taste receptor type 2 member 31	TAS2R31	P59538
Splicing factor 3B subunit 3	SF3B3	Q15393
Ribosomal protein S6 kinase alpha-5	RPS6KA5	O75582
Serine/threonine-protein phosphatase 2A catalytic subunit alpha isoform	PPP2CA	P67775
Methionine aminopeptidase 2	METAP2	P50579
Tubulin--tyrosine ligase	TTL	Q8NG68
Free fatty acid receptor 1	FFAR1	O14842
Dynamin-1	DNM1	Q05193
1,25-dihydroxyvitamin D(3) 24-hydroxylase, mitochondrial	CYP24A1	Q07973
3-oxo-5-alpha-steroid 4-dehydrogenase 2	SRD5A2	P31213
Leukotriene B4 receptor 1	LTB4R	Q15722
Protein-S-isoprenylcysteine O-methyltransferase	ICMT	O60725
C-X-C chemokine receptor type 3	CXCR3	P49682
Muscarinic acetylcholine receptor M5	CHRM5	P08912
cAMP-specific 3',5'-cyclic phosphodiesterase 4A	PDE4A	P27815
cAMP-specific 3',5'-cyclic phosphodiesterase 4B	PDE4B	Q07343
cAMP-specific 3',5'-cyclic phosphodiesterase 4C	PDE4C	Q08493
G-protein coupled receptor 55	GPR55	Q9Y2T6
Liver carboxylesterase 1	CES1	P23141
Metabotropic glutamate receptor 2	GRM2	Q14416
Platelet-activating factor acetylhydrolase	PLA2G7	Q13093
Gastrin/cholecystokinin type B receptor	CCKBR	P32239
Dual specificity protein kinase TTK	TTK	P33981
Vitamin D-binding protein	GC	P02774
Methionine aminopeptidase 1	METAP1	P53582
Dual specificity tyrosine-phosphorylation-regulated kinase 1A	DYRK1A	Q13627
Dual specificity protein kinase CLK4	CLK4	Q9HAZ1
Dual specificity protein kinase CLK1	CLK1	P49759
Dual specificity protein kinase CLK2	CLK2	P49760
Dual specificity tyrosine-phosphorylation-regulated kinase 1B	DYRK1B	Q9Y463
Urotensin-2 receptor	UTS2R	Q9UKP6
Membrane primary amine oxidase	AOC3	Q16853
Cathepsin S	CTSS	P25774
Nociceptin receptor	OPRL1	P41146
Sodium- and chloride-dependent glycine transporter 1	SLC6A9	P48067
C-C chemokine receptor type 2	CCR2	P41597
High affinity choline transporter 1	SLC5A7	Q9GZV3
Polyadenylate-binding protein 1	PABPC1	P11940
High affinity cGMP-specific 3',5'-cyclic phosphodiesterase 9A	PDE9A	O76083
Receptor tyrosine-protein kinase erbB-2	ERBB2	P04626
Epoxide hydrolase 1	EPHX1	P07099
Hematopoietic prostaglandin D synthase	HPGDS	O60760
Oxytocin receptor	OXTR	P30559
C-C chemokine receptor type 5	CCR5	P51681
Procathepsin L	CTSL	P07711
Calcium/calmodulin-dependent 3',5'-cyclic nucleotide phosphodiesterase 1C	PDE1C	Q14123
N-acylethanolamine-hydrolyzing acid amidase	NAAA	Q02083
Translocator protein	TSPO	P30536
Nicotinamide phosphoribosyltransferase	NAMPT	P43490
High affinity cAMP-specific 3',5'-cyclic phosphodiesterase 7A	PDE7A	Q13946
Cathepsin D	CTSD	P07339
Cathepsin B	CTSB	P07858
Transforming protein RhoA	RHOA	P61586
Vascular endothelial growth factor receptor 1	FLT1	P17948
cGMP-inhibited 3',5'-cyclic phosphodiesterase A	PDE3A	Q14432
cGMP-inhibited 3',5'-cyclic phosphodiesterase B	PDE3B	Q13370
Lysosomal acid lipase/cholesteryl ester hydrolase	LIPA	P38571
Sodium channel protein type 9 subunit alpha	SCN9A	Q15858
15-hydroxyprostaglandin dehydrogenase [NAD(+)]	HPGD	P15428
Rap guanine nucleotide exchange factor 4	RAPGEF4	Q8WZA2
Presenilin-2	PSEN2	P49810
Acid ceramidase	ASAH1	Q13510
Mitogen-activated protein kinase 1	MAPK1	P28482
Macrophage colony-stimulating factor 1 receptor	CSF1R	P07333
Cathepsin K	CTSK	P43235
Proteinase-activated receptor 1	F2R	P25116
Potassium voltage-gated channel subfamily A member 3	KCNA3	P22001
Interferon-induced, double-stranded RNA-activated protein kinase	EIF2AK2	P19525
Phosphatidylinositol 4-phosphate 3-kinase C2 domain-containing subunit gamma	PIK3C2G	O75747
Mitogen-activated protein kinase kinase kinase 12	MAP3K12	Q12852
Isoleucine--tRNA ligase, cytoplasmic	IARS	P41252
Programmed cell death protein 4	PDCD4	Q53EL6
Retinol-binding protein 4	RBP4	P02753
Protein-tyrosine kinase 2-beta	PTK2B	Q14289
Dual specificity protein phosphatase 3	DUSP3	P51452
Isocitrate dehydrogenase [NADP] cytoplasmic	IDH1	O75874
Pyruvate kinase PKM	PKM	P14618
Short transient receptor potential channel 6	TRPC6	Q9Y210
Short transient receptor potential channel 3	TRPC3	Q13507
N-formyl peptide receptor 2	FPR2	P25090
Histamine H3 receptor	HRH3	Q9Y5N1
P2Y purinoceptor 1	P2RY1	P47900
P2Y purinoceptor 14	P2RY14	Q15391
Mitogen-activated protein kinase kinase kinase 8	MAP3K8	P41279
G protein-activated inward rectifier potassium channel 4	KCNJ5	P48544
G protein-activated inward rectifier potassium channel 2	KCNJ6	P48051
Cholesteryl ester transfer protein	CETP	P11597
Voltage-dependent L-type calcium channel subunit alpha-1C	CACNA1C	Q13936
Disintegrin and metalloproteinase domain-containing protein 17	ADAM17	P78536
Trace amine-associated receptor 1	TAAR1	Q96RJ0
Gamma-aminobutyric acid receptor subunit beta-3	GABRB3	P28472
Gamma-aminobutyric acid receptor subunit gamma-2	GABRG2	P18507
Voltage-dependent T-type calcium channel subunit alpha-1H	CACNA1H	O95180
Bcl2-associated agonist of cell death	BAD	Q92934
Chymotrypsinogen B	CTRB1	P17538
Neutrophil elastase	ELANE	P08246
Gamma-aminobutyric acid receptor subunit alpha-1	GABRA1	P14867
LIM domain kinase 1	LIMK1	P53667
Sphingosine 1-phosphate receptor 3	S1PR3	Q99500
Bromodomain testis-specific protein	BRDT	Q58F21
Cholecystokinin receptor type A	CCKAR	P32238
Elongation of very long chain fatty acids protein 6	ELOVL6	Q9H5J4
Nuclear receptor ROR-beta	RORB	Q92753
P2Y purinoceptor 2	P2RY2	P41231
5-hydroxytryptamine receptor 7	HTR7	P34969
Menin	MEN1	O00255
Gamma-aminobutyric acid receptor subunit alpha-1	GABRA1	P14867
Pantothenate kinase 3	PANK3	Q9H999
Carboxypeptidase B	CPB1	P15086
Endothelin-converting enzyme 1	ECE1	P42892
Transient receptor potential cation channel subfamily A member 1	TRPA1	O75762
Tyrosine-protein phosphatase non-receptor type 7	PTPN7	P35236
C-X-C chemokine receptor type 2	CXCR2	P25025
Cyclin-C	CCNC	P24863
Dual specificity mitogen-activated protein kinase kinase 1	MAP2K1	Q02750
Voltage-dependent N-type calcium channel subunit alpha-1B	CACNA1B	Q00975
Receptor-interacting serine/threonine-protein kinase 3	RIPK3	Q9Y572
Ribosyldihydronicotinamide dehydrogenase [quinone]	NQO2	P16083
Prolyl endopeptidase FAP	FAP	Q12884
CREB-binding protein	CREBBP	Q92793
Phospholipase A2, membrane associated	PLA2G2A	P14555
Arylamine N-acetyltransferase 1	NAT1	P18440
Ephrin type-B receptor 4	EPHB4	P54760
Acyl-CoA (8-3)-desaturase	FADS1	O60427
Histamine H4 receptor	HRH4	Q9H3N8
Receptor-interacting serine/threonine-protein kinase 1	RIPK1	Q13546
RAF proto-oncogene serine/threonine-protein kinase	RAF1	P04049
Vascular endothelial growth factor receptor 3	FLT4	P35916
Cyclin-dependent kinase 2	CDK2	P24941
Kininogen-1	KNG1	P01042
Calpain-1 catalytic subunit	CAPN1	P07384
Histone deacetylase 6	HDAC6	Q9UBN7
Potassium channel subfamily K member 9	KCNK9	Q9NPC2
Probable G-protein coupled receptor 139	GPR139	Q6DWJ6
Calcium/calmodulin-dependent 3',5'-cyclic nucleotide phosphodiesterase 1A	PDE1A	P54750
Peptidyl-prolyl cis-trans isomerase A	PPIA	P62937
Tryptophan 2,3-dioxygenase	TDO2	P48775
Tumor necrosis factor	TNF	P01375
Interleukin-2	IL2	P60568
Ribosomal protein S6 kinase alpha-3	RPS6KA3	P51812
Neuromedin-U receptor 2	NMUR2	Q9GZQ4
Aldehyde dehydrogenase, mitochondrial	ALDH2	P05091
Hypoxanthine-guanine phosphoribosyltransferase	HPRT1	P00492
Asparagine synthetase [glutamine-hydrolyzing]	ASNS	P08243
Sialidase-2	NEU2	Q9Y3R4
DNA polymerase alpha catalytic subunit	POLA1	P09884
DNA polymerase subunit gamma-1	POLG	P54098
Egl nine homolog 1	EGLN1	Q9GZT9
Maltase-glucoamylase, intestinal	MGAM	O43451
Folylpolyglutamate synthase, mitochondrial	FPGS	Q05932
Inositol 1,4,5-trisphosphate receptor type 1	ITPR1	Q14643
DNA polymerase delta catalytic subunit	POLD1	P28340
Hexokinase-2	HK2	P52789
Hexokinase-1	HK1	P19367
Lysine-specific demethylase 5A	KDM5A	P29375
Pancreatic alpha-amylase	AMY2A	P04746
Caspase-3	CASP3	P42574
Sialidase-4	NEU4	Q8WWR8
Lysine-specific demethylase 4D	KDM4D	Q6B0I6
Lysine-specific demethylase 4C	KDM4C	Q9H3R0
Lysosomal alpha-glucosidase	GAA	P10253
P2Y purinoceptor 4	P2RY4	P51582
Tyrosine--tRNA ligase, cytoplasmic	YARS	P54577
P2Y purinoceptor 6	P2RY6	Q15077
Glutamate carboxypeptidase 2	FOLH1	Q04609
Matrix metalloproteinase-16	MMP16	P51512
Matrix metalloproteinase-14	MMP14	P50281
Neutrophil collagenase	MMP8	P22894
Folate receptor alpha	FOLR1	P15328
Trifunctional purine biosynthetic protein adenosine-3	GART	P22102
Eukaryotic translation initiation factor 4E	EIF4E	P06730
Thymidylate synthase	TYMS	P04818
Tyrosine-protein phosphatase non-receptor type 22	PTPN22	Q9Y2R2
Equilibrative nucleoside transporter 1	SLC29A1	Q99808
Caspase-6	CASP6	P55212
Caspase-7	CASP7	P55210
Caspase-8	CASP8	Q14790
Caspase-1	CASP1	P29466
Caspase-2	CASP2	P42575
Histone-lysine N-methyltransferase, H3 lysine-79 specific	DOT1L	Q8TEK3
Aminopeptidase N	ANPEP	P15144
Dihydrofolate reductase	DHFR	P00374
N-acetylated-alpha-linked acidic dipeptidase 2	NAALAD2	Q9Y3Q0
Cytosol aminopeptidase	LAP3	P28838
Chymase	CMA1	P23946
Endoplasmic reticulum aminopeptidase 2	ERAP2	Q6P179
Endoplasmic reticulum aminopeptidase 1	ERAP1	Q9NZ08
P2Y purinoceptor 11	P2RY11	Q96G91
Histone deacetylase 3	HDAC3	O15379
Histone deacetylase 2	HDAC2	Q92769
Glutamyl aminopeptidase	ENPEP	Q07075
A disintegrin and metalloproteinase with thrombospondin motifs 5	ADAMTS5	Q9UNA0
Sialidase-3	NEU3	Q9UQ49
Induced myeloid leukemia cell differentiation protein Mcl-1	MCL1	Q07820
Glutamate receptor ionotropic, NMDA 1	GRIN1	Q05586
Rho-associated protein kinase 1	ROCK1	Q13464
Glutaminyl-peptide cyclotransferase	QPCT	Q16769
Histamine H2 receptor	HRH2	P25021
Diacylglycerol O-acyltransferase 1	DGAT1	O75907
Protein-serine O-palmitoleoyltransferase porcupine	PORCN	Q9H237
Tyrosine-protein kinase ABL1	ABL1	P00519
Tyrosine-protein kinase Yes	YES1	P07947
Monoacylglycerol lipase ABHD6	ABHD6	Q9BV23
Poly [ADP-ribose] polymerase 2	PARP2	Q9UGN5
Sterol O-acyltransferase 1	SOAT1	P35610
Glucose-dependent insulinotropic receptor	GPR119	Q8TDV5
Nucleotide-binding oligomerization domain-containing protein 1	NOD1	Q9Y239
Nucleotide-binding oligomerization domain-containing protein 2	NOD2	Q9HC29
Serine/threonine-protein kinase/endoribonuclease IRE1	ERN1	O75460
Tyrosine-protein kinase ITK/TSK	ITK	Q08881
Sphingosine-1-phosphate lyase 1	SGPL1	O95470
Microtubule-associated protein tau	MAPT	P10636
Lysine-specific demethylase 4E	KDM4E	B2RXH2
Insulin receptor	INSR	P06213
DNA-(apurinic or apyrimidinic site) endonuclease	APEX1	P27695
Plasminogen	PLG	P00747
Mast/stem cell growth factor receptor Kit	KIT	P10721
cGMP-specific 3',5'-cyclic phosphodiesterase	PDE5A	O76074
Ornithine decarboxylase	ODC1	P11926
NEDD8-activating enzyme E1 regulatory subunit	NAE1	Q13564
Neuronal acetylcholine receptor subunit alpha-3	CHRNA3	P32297
Neprilysin	MME	P08473
Group 10 secretory phospholipase A2	PLA2G10	O15496
Peptidyl-prolyl cis-trans isomerase FKBP1A	FKBP1A	P62942
Neuronal acetylcholine receptor subunit beta-4	CHRNB4	P30926
Neuronal acetylcholine receptor subunit beta-2	CHRNB2	P17787
Putative inactive group IIC secretory phospholipase A2	PLA2G2C	Q5R387
Metabotropic glutamate receptor 3	GRM3	Q14832
Metabotropic glutamate receptor 8	GRM8	O00222
Metabotropic glutamate receptor 6	GRM6	O15303
Non-lysosomal glucosylceramidase	GBA2	Q9HCG7
5-hydroxytryptamine receptor 3A	HTR3A	P46098
5-hydroxytryptamine receptor 1D	HTR1D	P28221
Beta-1 adrenergic receptor	ADRB1	P08588
Beta-3 adrenergic receptor	ADRB3	P13945
5-hydroxytryptamine receptor 1F	HTR1F	P30939
Histamine H1 receptor	HRH1	P35367
3-keto-steroid reductase/17-beta-hydroxysteroid dehydrogenase 7	HSD17B7	P56937
5-hydroxytryptamine receptor 5A	HTR5A	P47898
Neuronal acetylcholine receptor subunit alpha-6	CHRNA6	Q15825
Neuronal acetylcholine receptor subunit beta-3	CHRNB3	Q05901
Gamma-secretase subunit PEN-2	PSENEN	Q9NZ42
Nicastrin	NCSTN	Q92542
Gamma-secretase subunit APH-1A	APH1A	Q96BI3
Gamma-secretase subunit APH-1B	APH1B	Q8WW43
Dipeptidyl peptidase 1	CTSC	P53634
Renin	REN	P00797
Tissue alpha-L-fucosidase	FUCA1	P04066
Atypical chemokine receptor 3	ACKR3	P25106
Sodium channel protein type 5 subunit alpha	SCN5A	Q14524
Rho-associated protein kinase 2	ROCK2	O75116
Troponin I, cardiac muscle	TNNI3	P19429
Troponin T, cardiac muscle	TNNT2	P45379
Biotin--protein ligase	HLCS	P50747
D(1B) dopamine receptor	DRD5	P21918
Serine/threonine-protein kinase Chk1	CHEK1	O14757
Dipeptidyl peptidase 8	DPP8	Q6V1X1
Dipeptidyl peptidase 9	DPP9	Q86TI2
Potassium channel subfamily K member 2	KCNK2	O95069
Histone H1.0	H1F0	P07305
Bromodomain adjacent to zinc finger domain protein 2B	BAZ2B	Q9UIF8
Dual 3',5'-cyclic-AMP and -GMP phosphodiesterase 11A	PDE11A	Q9HCR9
NAD-dependent protein deacetylase sirtuin-1	SIRT1	Q96EB6
Serine/threonine-protein kinase B-raf	BRAF	P15056
6-phosphofructo-2-kinase/fructose-2,6-bisphosphatase 4	PFKFB4	Q16877
Endothelin receptor type B	EDNRB	P24530
Amine oxidase [flavin-containing] B	MAOB	P27338
Chymotrypsin-like elastase family member 1	CELA1	Q9UNI1
Eukaryotic translation initiation factor 2-alpha kinase 3	EIF2AK3	Q9NZJ5
Histone acetyltransferase p300	EP300	Q09472
Fibroblast growth factor receptor 1	FGFR1	P11362
5'-nucleotidase	NT5E	P21589
Histone deacetylase 7	HDAC7	Q8WUI4
Nuclear receptor corepressor 2	NCOR2	Q9Y618
Histone deacetylase 5	HDAC5	Q9UQL6
Nuclear receptor corepressor 1	NCOR1	O75376
Histone deacetylase 8	HDAC8	Q9BY41
Histone deacetylase 11	HDAC11	Q96DB2
Histone deacetylase 4	HDAC4	P56524
Histone deacetylase 9	HDAC9	Q9UKV0
Polyamine deacetylase HDAC10	HDAC10	Q969S8
Low affinity immunoglobulin epsilon Fc receptor	FCER2	P06734
Matrilysin	MMP7	P09237
Peptide deformylase, mitochondrial	PDF	Q9HBH1
Matrix metalloproteinase-15	MMP15	P51511
Matrix metalloproteinase-26	MMP26	Q9NRE1
Sphingosine 1-phosphate receptor 2	S1PR2	O95136
Integrin-linked protein kinase	ILK	Q13418
Ribosomal protein S6 kinase beta-1	RPS6KB1	P23443
Wee1-like protein kinase	WEE1	P30291
Cyclin-dependent kinase 8	CDK8	P49336
Disintegrin and metalloproteinase domain-containing protein 10	ADAM10	O14672
Cathepsin L2	CTSV	O60911
G protein-activated inward rectifier potassium channel 1	KCNJ3	P48549
Sodium channel protein type 2 subunit alpha	SCN2A	Q99250
Sodium channel protein type 10 subunit alpha	SCN10A	Q9Y5Y9
G1/S-specific cyclin-E2	CCNE2	O96020
Beta-adrenergic receptor kinase 1	GRK2	P25098
SUMO-activating enzyme subunit 2	UBA2	Q9UBT2
Integrin beta-3	ITGB3	P05106
Protein-glutamine gamma-glutamyltransferase 2	TGM2	P21980
Metabotropic glutamate receptor 4	GRM4	Q14833
Protein-glutamine gamma-glutamyltransferase K	TGM1	P22735
B1 bradykinin receptor	BDKRB1	P46663
Coagulation factor XIII A chain	F13A1	P00488
Nitric oxide synthase, brain	NOS1	P29475
G1/S-specific cyclin-D2	CCND2	P30279
G1/S-specific cyclin-D3	CCND3	P30281
Carnitine O-palmitoyltransferase 1, liver isoform	CPT1A	P50416
BDNF/NT-3 growth factors receptor	NTRK2	Q16620
NT-3 growth factor receptor	NTRK3	Q16288
Protein arginine N-methyltransferase 1	PRMT1	Q99873
Ras-related protein Rap-1A	RAP1A	P62834
Choline kinase alpha	CHKA	P35790
Protein farnesyltransferase subunit beta	FNTB	P49356
Interleukin-1 beta	IL1B	P01584
Proprotein convertase subtilisin/kexin type 7	PCSK7	Q16549
Lanosterol synthase	LSS	P48449
Proteinase-activated receptor 2	F2RL1	P55085
Glutathione S-transferase Mu 1	GSTM1	P09488
Integrin alpha-L	ITGAL	P20701
Intercellular adhesion molecule 1	ICAM1	P05362
Integrin beta-2	ITGB2	P05107
Submitted name: EWS-Fli1 protein	EWS-Fli1	Q16198
Tyrosyl-DNA phosphodiesterase 2	TDP2	O95551
Fructose-1,6-bisphosphatase 1	FBP1	P09467
Acyl-protein thioesterase 1	LYPLA1	O75608
Acyl-protein thioesterase 2	LYPLA2	O95372
Prostatic acid phosphatase	ACPP	P15309
Purine nucleoside phosphorylase	PNP	P00491
ATP-binding cassette sub-family C member 9	ABCC9	O60706
Bombesin receptor subtype-3	BRS3	P32247
Plectin	PLEC	Q15149
E3 ubiquitin-protein ligase XIAP	XIAP	P98170
Activated CDC42 kinase 1	TNK2	Q07912
G1/S-specific cyclin-E1	CCNE1	P24864
Cyclin-dependent kinase 2	CDK2	P24941
Gamma-aminobutyric acid receptor subunit alpha-3	GABRA3	P34903
Gamma-aminobutyric acid receptor subunit beta-3	GABRB3	P28472
Gamma-aminobutyric acid receptor subunit alpha-2	GABRA2	P47869
Gamma-aminobutyric acid receptor subunit alpha-6	GABRA6	Q16445
AMP deaminase 2	AMPD2	Q01433
C-X-C chemokine receptor type 4	CXCR4	P61073
Probable global transcription activator SNF2L2	SMARCA2	P51531
Proton-coupled folate transporter	SLC46A1	Q96NT5
Reduced folate transporter	SLC19A1	P41440
Folate receptor beta	FOLR2	P14207
Bifunctional purine biosynthesis protein ATIC	ATIC	P31939
AMP deaminase 3	AMPD3	Q01432
Casein kinase II subunit alpha'	CSNK2A2	P19784
L-lactate dehydrogenase A chain	LDHA	P00338
Glycogen synthase kinase-3 alpha	GSK3A	P49840
Ubiquitin carboxyl-terminal hydrolase isozyme L1	UCHL1	P09936
Dihydroxyacetone phosphate acyltransferase	GNPAT	O15228
Protein mono-ADP-ribosyltransferase PARP10	PARP10	Q53GL7
Inosine-5'-monophosphate dehydrogenase 1	IMPDH1	P20839
Aminopeptidase B	RNPEP	Q9H4A4
Glutathione S-transferase P	GSTP1	P09211
Glutathione S-transferase Mu 2	GSTM2	P28161
Leukotriene A-4 hydrolase	LTA4H	P09960
Coagulation factor V	F5	P12259
L-selectin	SELL	P14151
Dual specificity tyrosine-phosphorylation-regulated kinase 2	DYRK2	Q92630
Mannose-6-phosphate isomerase	MPI	P34949
ATP-citrate synthase	ACLY	P53396
Glycogen [starch] synthase, muscle	GYS1	P13807
LIM domain kinase 2	LIMK2	P53671
Platelet-derived growth factor receptor beta	PDGFRB	P09619
Retinal rod rhodopsin-sensitive cGMP 3',5'-cyclic phosphodiesterase subunit delta	PDE6D	O43924
Neuropeptide Y receptor type 2	NPY2R	P49146
Alpha-1,6-mannosyl-glycoprotein 2-beta-N-acetylglucosaminyltransferase	MGAT2	Q10469
Potassium voltage-gated channel subfamily KQT member 2	KCNQ2	O43526
Potassium voltage-gated channel subfamily KQT member 3	KCNQ3	O43525
Sterol O-acyltransferase 2	SOAT2	O75908
Extracellular calcium-sensing receptor	CASR	P41180
Proto-oncogene tyrosine-protein kinase receptor Ret	RET	P07949
Tyrosine-protein kinase Fyn	FYN	P06241
Ephrin type-A receptor 2	EPHA2	P29317
Tyrosine-protein kinase Blk	BLK	P51451
Tyrosine-protein kinase CSK	CSK	P41240
Ephrin type-B receptor 2	EPHB2	P29323
Cytoplasmic tyrosine-protein kinase BMX	BMX	P51813
Tyrosine-protein kinase Lyn	LYN	P07948
Ephrin type-A receptor 5	EPHA5	P54756
Ephrin type-A receptor 4	EPHA4	P54764
Tyrosine-protein kinase TXK	TXK	P42681
Tyrosine-protein kinase Fgr	FGR	P09769
Ephrin type-A receptor 6	EPHA6	Q9UF33
Ephrin type-B receptor 3	EPHB3	P54753
Ephrin type-A receptor 3	EPHA3	P29320
Tyrosine-protein kinase BTK	BTK	Q06187
Atypical kinase COQ8B, mitochondrial	COQ8B	Q96D53
Ephrin type-A receptor 1	EPHA1	P21709
Platelet-derived growth factor receptor alpha	PDGFRA	P16234
Dual specificity mitogen-activated protein kinase kinase 2	MAP2K2	P36507
Cyclin-A1	CCNA1	P78396
Signal transducer and activator of transcription 6	STAT6	P42226
Disintegrin and metalloproteinase domain-containing protein 9	ADAM9	Q13443
Zinc finger protein GLI2	GLI2	P10070
Dickkopf-related protein 1	DKK1	O94907
Sterol 26-hydroxylase, mitochondrial	CYP27A1	Q02318
C3a anaphylatoxin chemotactic receptor	C3AR1	Q16581
Angiopoietin-1 receptor	TEK	Q02763
Acetyl-CoA carboxylase 1	ACACA	Q13085
Probable G-protein coupled receptor 88	GPR88	Q9GZN0
Diacylglycerol O-acyltransferase 2	DGAT2	Q96PD7
Scavenger receptor class B member 1	SCARB1	Q8WTV0
G-protein coupled receptor 183	GPR183	P32249
Receptor activity-modifying protein 1	RAMP1	O60894
Calcitonin gene-related peptide type 1 receptor	CALCRL	Q16602
DNA-directed DNA/RNA polymerase mu	POLM	Q9NP87
DNA polymerase kappa	POLK	Q9UBT6
DNA polymerase lambda	POLL	Q9UGP5
DNA polymerase eta	POLH	Q9Y253
Ketohexokinase	KHK	P50053
Carnitine O-palmitoyltransferase 2, mitochondrial	CPT2	P23786
Solute carrier family 2, facilitated glucose transporter member 3	SLC2A3	P11169
Carnitine O-palmitoyltransferase 1, muscle isoform	CPT1B	Q92523
Calpain small subunit 1	CAPNS1	P04632
Calpain-2 catalytic subunit	CAPN2	P17655
Tyrosine-protein kinase HCK	HCK	P08631
G2/mitotic-specific cyclin-B2	CCNB2	O95067
G2/mitotic-specific cyclin-B1	CCNB1	P14635
Neuromedin-B receptor	NMBR	P28336
Solute carrier family 2, facilitated glucose transporter member 2	SLC2A2	P11168
Probable ubiquitin carboxyl-terminal hydrolase FAF-X	USP9X	Q93008
Ubiquitin carboxyl-terminal hydrolase 5	USP5	P45974
ATP-sensitive inward rectifier potassium channel 11	KCNJ11	Q14654
Inositol 1,4,5-trisphosphate receptor type 3	ITPR3	Q14573
Beta-1,4-galactosyltransferase 1	B4GALT1	P15291
1-phosphatidylinositol 4,5-bisphosphate phosphodiesterase gamma-2	PLCG2	P16885
Lysophosphatidic acid receptor 3	LPAR3	Q9UBY5
Ectonucleotide pyrophosphatase/phosphodiesterase family member 2	ENPP2	Q13822
Lysophosphatidic acid receptor 1	LPAR1	Q92633
UDP-N-acetylglucosamine--peptide N-acetylglucosaminyltransferase 110 kDa subunit	OGT	O15294
Lysophosphatidic acid receptor 6	LPAR6	P43657
Lysophosphatidic acid receptor 2	LPAR2	Q9HBW0
Lysophosphatidic acid receptor 5	LPAR5	Q9H1C0
Lysophosphatidic acid receptor 4	LPAR4	Q99677
Inositol polyphosphate-5-phosphatase A	INPP5A	Q14642
Alcohol dehydrogenase 1A	ADH1A	P07327
Probable G-protein coupled receptor 34	GPR34	Q9UPC5
Putative P2Y purinoceptor 10	P2RY10	O00398
Probable G-protein coupled receptor 174	GPR174	Q9BXC1
Cation-independent mannose-6-phosphate receptor	IGF2R	P11717
Non-secretory ribonuclease	RNASE2	P10153
Ribonuclease pancreatic	RNASE1	P07998
Phosphatidylinositol 4,5-bisphosphate 3-kinase catalytic subunit alpha isoform	PIK3CA	P42336
Nuclear factor erythroid 2-related factor 2	NFE2L2	Q16236
[Pyruvate dehydrogenase (acetyl-transferring)] kinase isozyme 1, mitochondrial	PDK1	Q15118
Maternal embryonic leucine zipper kinase	MELK	Q14680
Serine/threonine-protein kinase Chk2	CHEK2	O96017
Sphingosine kinase 2	SPHK2	Q9NRA0
Sphingosine kinase 1	SPHK1	Q9NYA1
Tissue factor	F3	P13726
Monocarboxylate transporter 1	SLC16A1	P53985
Protein-tyrosine-phosphatase	PTP	Q9UM81
Hepatic triacylglycerol lipase	LIPC	P11150
Endothelial lipase	LIPG	Q9Y5X9
Cyclin-dependent kinase 3	CDK3	Q00526
Growth hormone secretagogue receptor type 1	GHSR	Q92847
Cytochrome P450 1A1	CYP1A1	P04798
Protein phosphatase 1B	PPM1B	O75688
Serine/threonine-protein phosphatase 2A 56 kDa regulatory subunit alpha isoform	PPP2R5A	Q15172
Sphingosine 1-phosphate receptor 5	S1PR5	Q9H228
Sphingosine 1-phosphate receptor 4	S1PR4	O95977
Cytochrome P450 3A4	CYP3A4	P08684
NPC intracellular cholesterol transporter 1	NPC1	O15118
Tyrosine-protein phosphatase non-receptor type 5	PTPN5	P54829
Dual specificity protein phosphatase 23	DUSP23	Q9BVJ7
Tyrosine-protein phosphatase non-receptor type 3	PTPN3	P26045
Dual specificity protein phosphatase 10	DUSP10	Q9Y6W6
RNA polymerase II subunit A C-terminal domain phosphatase SSU72	SSU72	Q9NP77
Tyrosine-protein phosphatase non-receptor type 14	PTPN14	Q15678
Voltage-dependent L-type calcium channel subunit alpha-1D	CACNA1D	Q01668
Melanocortin receptor 4	MC4R	P32245
Pro-cathepsin H	CTSH	P09668
Cytochrome P450 26A1	CYP26A1	O43174
Casein kinase I isoform delta	CSNK1D	P48730
Neuropeptide Y receptor type 1	NPY1R	P25929
Diacylglycerol lipase-alpha	DAGLA	Q9Y4D2
Geranylgeranyl pyrophosphate synthase	GGPS1	O95749
Cysteinyl leukotriene receptor 1	CYSLTR1	Q9Y271
Stromelysin-2	MMP10	P09238
Integrin beta-7	ITGB7	P26010
Leucyl-cystinyl aminopeptidase	LNPEP	Q9UIQ6
Protein farnesyltransferase/geranylgeranyltransferase type-1 subunit alpha	FNTA	P49354
Geranylgeranyl transferase type-1 subunit beta	PGGT1B	P53609
Growth factor receptor-bound protein 2	GRB2	P62993
Hydroxycarboxylic acid receptor 2	HCAR2	Q8TDS4
Lysosomal protective protein	CTSA	P10619
3-oxo-5-alpha-steroid 4-dehydrogenase 1	SRD5A1	P18405
Endothelial PAS domain-containing protein 1	EPAS1	Q99814
Substance-K receptor	TACR2	P21452
NACHT, LRR and PYD domains-containing protein 3	NLRP3	Q96P20
Trypsin-1	PRSS1	P07477
Chymotrypsin-C	CTRC	Q99895
P2Y purinoceptor 12	P2RY12	Q9H244
Neurotensin receptor type 1	NTSR1	P30989
Integrin alpha-IIb	ITGA2B	P08514
Albumin	ALB	P02768
Integrin beta-5	ITGB5	P18084
Uracil nucleotide/cysteinyl leukotriene receptor	GPR17	Q13304
HLA class II histocompatibility antigen, DR beta 3 chain	HLA-DRB3	P79483
Tumor necrosis factor receptor superfamily member 10A	TNFRSF10A	O00220
Integrin alpha-5	ITGA5	P08648
Glutamate receptor ionotropic, NMDA 2A	GRIN2A	Q12879
Glutamate receptor 2	GRIA2	P42262
3 beta-hydroxysteroid dehydrogenase/Delta 5-->4-isomerase type 2	HSD3B2	P26439
Voltage-dependent calcium channel subunit alpha-2/delta-1	CACNA2D1	P54289
Ileal sodium/bile acid cotransporter	SLC10A2	Q12908
Integrin alpha-4	ITGA4	P13612
Sonic hedgehog protein	SHH	Q15465
Gastricsin	PGC	P20142
Opioid growth factor receptor-like protein 1	OGFRL1	Q5TC84
Peptidyl-prolyl cis-trans isomerase FKBP5	FKBP5	Q13451
Peptidyl-prolyl cis-trans isomerase FKBP4	FKBP4	Q02790
Ephrin type-A receptor 8	EPHA8	P29322
Ephrin type-A receptor 7	EPHA7	Q15375
Ephrin type-B receptor 1	EPHB1	P54762
Ephrin type-B receptor 6	EPHB6	O15197
Pepsin A-5	PGA5	P0DJD9
Coagulation factor IX	F9	P00740
Integrin beta-6	ITGB6	P18564
Tubulin beta-1 chain	TUBB1	Q9H4B7
CAAX prenyl protease 2	RCE1	Q9Y256
Integrin beta-1	ITGB1	P05556
MAP kinase-interacting serine/threonine-protein kinase 2	MKNK2	Q9HBH9
Hepatocyte nuclear factor 4-alpha	HNF4A	P41235
Cytochrome P450 26B1	CYP26B1	Q9NR63
Catenin beta-1	CTNNB1	P35222
Free fatty acid receptor 2	FFAR2	O15552
Melanocyte-stimulating hormone receptor	MC1R	Q01726
Melanocortin receptor 5	MC5R	P33032
Lysine-specific demethylase 2A	KDM2A	Q9Y2K7
Lysine-specific demethylase 5C	KDM5C	P41229
Inner centromere protein	INCENP	Q9NQS7
Carboxypeptidase B2	CPB2	Q96IY4
Retinal dehydrogenase 2	ALDH1A2	O94788
Aldehyde dehydrogenase X, mitochondrial	ALDH1B1	P30837
Eukaryotic initiation factor 4A-I	EIF4A1	P60842
Interleukin-6	IL6	P05231
Galectin-1	LGALS1	P09382
Protein disulfide-isomerase	P4HB	P07237
Solute carrier family 28 member 3	SLC28A3	Q9HAS3
Sodium/myo-inositol cotransporter 2	SLC5A11	Q8WWX8
Gamma-aminobutyric acid receptor subunit beta-2	GABRB2	P47870
Platelet-derived growth factor receptor alpha	PDGFRA	P16234
Ribosomal protein S6 kinase alpha-2	RPS6KA2	Q15349
Neuropeptides B/W receptor type 1	NPBWR1	P48145
Serine/threonine-protein phosphatase PP1-alpha catalytic subunit	PPP1CA	P62136
fMet-Leu-Phe receptor	FPR1	P21462
Tissue-type plasminogen activator	PLAT	P00750
Cyclin-dependent kinase 9	CDK9	P50750
Phosphatidylinositol 4-phosphate 3-kinase C2 domain-containing subunit alpha	PIK3C2A	O00443
Cyclin-A2	CCNA2	P20248
B2 bradykinin receptor	BDKRB2	P30411
Phosphatidylinositol 4-phosphate 3-kinase C2 domain-containing subunit beta	PIK3C2B	O00750
Bcl-2-related protein A1	BCL2A1	Q16548
Cyclin-dependent kinase 7	CDK7	P50613
Bromodomain adjacent to zinc finger domain protein 2A	BAZ2A	Q9UIF9
GTPase HRas	HRAS	P01112
Acidic mammalian chitinase	CHIA	Q9BZP6
NAD kinase	NADK	O95544
Sodium/nucleoside cotransporter 2	SLC28A2	O43868
Insulin-like growth factor-binding protein 3	IGFBP3	P17936
Threonine--tRNA ligase 1, cytoplasmi	TARS	P26639
Integrin alpha-L	ITGAL	P20701
Receptor-type tyrosine-protein phosphatase alpha	PTPRA	P18433
Bis(5'-adenosyl)-triphosphatase	FHIT	P49789
Thymidine phosphorylase	TYMP	P19971
Methionine--tRNA ligase, cytoplasmic	MARS	P56192
Mitogen-activated protein kinase kinase kinase 9	MAP3K9	P80192
Coagulation factor VII	F7	P08709
Polyunsaturated fatty acid lipoxygenase ALOX15B	ALOX15B	O15296
Serine/threonine-protein kinase Nek1	NEK1	Q96PY6
Cytochrome c oxidase subunit NDUFA4	NDUFA4	O00483
Beta-glucuronidase	GUSB	P08236
MAP kinase-interacting serine/threonine-protein kinase 1	MKNK1	Q9BUB5
Dual specificity protein kinase CLK3	CLK3	P49761
L-lactate dehydrogenase B chain	LDHB	P07195
Potassium-transporting ATPase alpha chain 1	ATP4A	P20648
Potassium-transporting ATPase subunit beta	ATP4B	P51164
Cyclin-dependent kinase 4	CDK4	P11802
Phospholipase A-2-activating protein	PLAA	Q9Y263
Glutaminyl-peptide cyclotransferase-like protein	QPCTL	Q9NXS2
G2/mitotic-specific cyclin-B1	CCNB1	P14635
Huntingtin	HTT	P42858
Ezrin	EZR	P15311
Macrophage migration inhibitory factor	MIF	P14174
Matrix metalloproteinase-25	MMP25	Q9NPA2
Nuclear receptor subfamily 4 group A member 1	NR4A1	P22736
Protein DBF4 homolog A	DBF4	Q9UBU7
Alkaline phosphatase, germ cell type	ALPG	P10696
Methyl-CpG-binding domain protein 2	MBD2	Q9UBB5
Tubulin beta-3 chain	TUBB3	Q13509
Cathepsin G	CTSG	P08311
High affinity cAMP-specific and IBMX-insensitive 3',5'-cyclic phosphodiesterase 8B	PDE8B	O95263
Serine-protein kinase ATM	ATM	Q13315
Histone-lysine N-methyltransferase SETD7	SETD7	Q8WTS6
Ribosomal protein S6 kinase beta-2	RPS6KB2	Q9UBS0
Serine/threonine-protein kinase D2	PRKD2	Q9BZL6
1-acyl-sn-glycerol-3-phosphate acyltransferase beta	AGPAT2	O15120
Tyrosine-protein kinase ZAP-70	ZAP70	P43403
Tumor necrosis factor receptor superfamily member 16	NGFR	P08138
Serine/threonine-protein kinase 33	STK33	Q9BYT3
Homeodomain-interacting protein kinase 2	HIPK2	Q9H2X6
Serine/threonine-protein kinase receptor R3	ACVRL1	P37023
NAD(P)H dehydrogenase [quinone] 1	NQO1	P15559
Branched-chain-amino-acid aminotransferase, mitochondrial	BCAT2	O15382
Bone morphogenetic protein receptor type-1A	BMPR1A	P36894
Activin receptor type-1B	ACVR1B	P36896
Bone morphogenetic protein receptor type-1B	BMPR1B	O00238
Activin receptor type-1	ACVR1	Q04771
Serine/threonine-protein kinase TNNI3K	TNNI3K	Q59H18
Carbonyl reductase [NADPH] 1	CBR1	P16152
Serum paraoxonase/arylesterase 1	PON1	P27169
Dihydroorotate dehydrogenase (quinone),	DHODH	Q02127
DNA excision repair protein ERCC-5	ERCC5	P28715
Flap endonuclease 1	FEN1	P39748
Inhibitor of nuclear factor kappa-B kinase subunit	IKBKE	Q14164
Lysine-specific demethylase 4A	KDM4A	O75164
CCR4-NOT transcription complex subunit 7	CNOT7	Q9UIV1
DNA ligase 1	LIG1	P18858
Baculoviral IAP repeat-containing protein 5	BIRC5	O15392
Calcium-activated potassium channel subunit	KCNMA1	Q12791
NADH-ubiquinone oxidoreductase chain 4	MT-ND4	P03905
Kallikrein-1	KLK1	P06870
Casein kinase I isoform gamma-1	CSNK1G1	Q9HCP0
Ribosomal protein S6 kinase alpha-1	RPS6KA1	Q15418
cAMP-dependent protein kinase catalytic subunit	PRKACA	P17612
Nuclear receptor subfamily 1 group D member 1	NR1D1	P20393
Urokinase-type plasminogen activator	PLAU	P00749
C-C chemokine receptor type 4	CCR4	P51679
Alpha-synuclein	SNCA	P37840
Plasma kallikrein	KLKB1	P03952
Endoplasmin	HSP90B1	P14625
Lysine-specific histone demethylase 1A	KDM1A	O60341
Insulin-like growth factor-binding protein 6	IGFBP6	P24592
Insulin-like growth factor-binding protein 4	IGFBP4	P22692
Insulin-like growth factor-binding protein 5	IGFBP5	P24593
Insulin-like growth factor-binding protein 2	IGFBP2	P18065
Sortilin	SORT1	Q99523
Insulin-like growth factor-binding protein 1	IGFBP1	P08833
Protein tyrosine phosphatase type IVA 3	PTP4A3	O75365
G-protein coupled receptor 84	GPR84	Q9NQS5
D-amino-acid oxidase	DAO	P14920
Perforin-1	PRF1	P14222
Serine/threonine-protein kinase Sgk1	SGK1	O00141
B-cell receptor CD22	CD22	P20273
Disks large homolog 4	DLG4	P78352
Trypsin-3	PRSS3	P35030
Lysine-specific demethylase 3A	KDM3A	Q9Y4C1
Anoctamin-1	ANO1	Q5XXA6
Mitogen-activated protein kinase kinase kinase 7	MAP3K7	O43318
Transcription factor p65	RELA	Q04206
NF-kappa-B inhibitor alpha	NFKBIA	P25963
C-C chemokine receptor type 9	CCR9	P51686
N-lysine methyltransferase KMT5A	KMT5A	Q9NQR1
ELAV-like protein 1	ELAVL1	Q15717
NAD-dependent protein deacetylase sirtuin-2	SIRT2	Q8IXJ6
Centromere-associated protein E	CENPE	Q02224
Cyclin-dependent kinase 6	CDK6	Q00534
3-beta-hydroxysteroid-Delta(8),Delta(7)-isomerase	EBP	Q15125
Neuronal acetylcholine receptor subunit alpha-2	CHRNA2	Q15822
Small conductance calcium-activated potassium channel protein 1	KCNN1	Q92952
Small conductance calcium-activated potassium channel protein 3	KCNN3	Q9UGI6
Small conductance calcium-activated potassium channel protein 2	KCNN2	Q9H2S1
Serine hydrolase RBBP9	RBBP9	O75884
Synaptic vesicular amine transporter	SLC18A2	Q05940
Multidrug and toxin extrusion protein 1	SLC47A1	Q96FL8
Serine/threonine-protein kinase PLK2	PLK2	Q9NYY3
Phosphoglycerate kinase 1	PGK1	P00558
Protein tyrosine phosphatase receptor type C-associated protein	PTPRCAP	Q14761
Excitatory amino acid transporter 1	SLC1A3	P43003
Methylated-DNA--protein-cysteine	MGMT	P16455
Valine--tRNA ligase	VARS	P26640
Leucine--tRNA ligase, cytoplasmic	LARS	Q9P2J5
Lysosomal acid glucosylceramidase	GBA	P04062
Endoplasmic reticulum chaperone BiP	HSPA5	P11021
Heat shock cognate 71 kDa protein	HSPA8	P11142
Adenosine kinase	ADK	P55263
Lysine-specific demethylase 5B	KDM5B	Q9UGL1
Uridine phosphorylase 1	UPP1	Q16831
Transient receptor potential cation channel subfamily M member 2	TRPM2	O94759
Protein-arginine deiminase type-3	PADI3	Q9ULW8
Mucosa-associated lymphoid tissue lymphoma translocation protein 1	MALT1	Q9UDY8
Regulator of G-protein signaling 4	RGS4	P49798
Lysine-specific demethylase 4B	KDM4B	O94953
7,8-dihydro-8-oxoguanine triphosphatase	NUDT1	P36639
Receptor-type tyrosine-protein phosphatase gamma	PTPRG	P23470
Glycylpeptide N-tetradecanoyltransferase 1	NMT1	P30419
Protein kinase C zeta type	PRKCZ	Q05513
Serine/threonine-protein kinase 3	STK3	Q13188
Cytochrome P450 1A2	CYP1A2	P05177
Serine/threonine-protein kinase D1	PRKD1	Q15139
Sodium/hydrogen exchanger 1	SLC9A1	P19634
Dihydropyrimidine dehydrogenase [NADP(+)]	DPYD	Q12882
dCTP pyrophosphatase 1	DCTPP1	Q9H773
Nitric oxide synthase, endothelial	NOS3	P29474
Caspase-4	CASP4	P49662
Caspase-9	CASP9	P55211
Death-associated protein kinase 3	DAPK3	O43293
5'-AMP-activated protein kinase subunit beta-1	PRKAB1	Q9Y478
ATP-dependent RNA helicase DDX3X	DDX3X	O00571
Proteasome subunit beta type-2	PSMB2	P49721
Proteasome subunit beta type-1	PSMB1	P20618
Proteasome subunit beta type-5	PSMB5	P28074
Proteasome subunit beta type-8	PSMB8	P28062
Proteasome subunit beta type-9	PSMB9	P28065
Proteasome subunit beta type-6	PSMB6	P28072
Proteasome subunit alpha type-1	PSMA1	P25786
Proteasome subunit alpha type-2	PSMA2	P25787
Proteasome subunit alpha type-3	PSMA3	P25788
Proteasome subunit alpha type-4	PSMA4	P25789
Proteasome subunit alpha type-5	PSMA5	P28066
Proteasome subunit alpha type-6	PSMA6	P60900
Proteasome subunit alpha type-7	PSMA7	O14818
Proteasome subunit alpha-type 8	PSMA8	Q8TAA3
Proteasome subunit beta type-10	PSMB10	P40306
Proteasome subunit beta type-11	PSMB11	A5LHX3
Proteasome subunit beta type-3	PSMB3	P49720
Proteasome subunit beta type-4	PSMB4	P28070
Proteasome subunit beta type-7	PSMB7	Q99436
26S proteasome non-ATPase regulatory subunit 1	PSMD1	Q99460
26S proteasome non-ATPase regulatory subunit 14	PSMD14	O00487
Proteasomal ubiquitin receptor ADRM1	ADRM1	Q16186
26S proteasome regulatory subunit 7	PSMC2	P35998
26S proteasome regulatory subunit 4	PSMC1	P62191
26S proteasome regulatory subunit 6B	PSMC4	P43686
26S proteasome regulatory subunit 10B	PSMC6	P62333
26S proteasome regulatory subunit 6A	PSMC3	P17980
26S proteasome regulatory subunit 8	PSMC5	P62195
26S proteasome non-ATPase regulatory subunit 2	PSMD2	Q13200
26S proteasome non-ATPase regulatory subunit 3	PSMD3	O43242
26S proteasome non-ATPase regulatory subunit 12	PSMD12	O00232
26S proteasome non-ATPase regulatory subunit 11	PSMD11	O00231
26S proteasome non-ATPase regulatory subunit 6	PSMD6	Q15008
26S proteasome non-ATPase regulatory subunit 7	PSMD7	P51665
26S proteasome non-ATPase regulatory subunit 13	PSMD13	Q9UNM6
26S proteasome non-ATPase regulatory subunit 4	PSMD4	P55036
26S proteasome non-ATPase regulatory subunit 8	PSMD8	P48556
26S proteasome complex subunit SEM1	SEM1	P60896
Dopamine beta-hydroxylase	DBH	P09172
Retina-specific copper amine oxidase	AOC2	O75106
PH domain leucine-rich repeat-containing protein phosphatase 2	PHLPP2	Q6ZVD8
Ceramide transfer protein	COL4A3BP	Q9Y5P4
Sodium/calcium exchanger 1	SLC8A1	P32418
Calcium/calmodulin-dependent 3',5'-cyclic nucleotide phosphodiesterase 1B	PDE1B	Q01064
Cathepsin E	CTSE	P14091
Cyclin-T1	CCNT1	O60563
Homeodomain-interacting protein kinase 1	HIPK1	Q86Z02
Dual specificity mitogen-activated protein kinase kinase 6	MAP2K6	P52564
Calcium/calmodulin-dependent protein kinase type 1	CAMK1	Q14012
Death-associated protein kinase 2	DAPK2	Q9UIK4
Serine/threonine-protein kinase 16	STK16	O75716
Serine/threonine-protein kinase 17A	STK17A	Q9UEE5
6-phosphogluconate dehydrogenase, decarboxylating	PGD	P52209
Alpha-(1,3)-fucosyltransferase 7	FUT7	Q11130
Vascular endothelial growth factor A	VEGFA	P15692
Polycomb protein EED	EED	O75530
Histone-binding protein RBBP4	RBBP4	Q09028
Histone-binding protein RBBP7	RBBP7	Q16576
Sex hormone-binding globulin	SHBG	P04278
Polycomb protein SUZ12	SUZ12	Q15022
Presenilin-1	PSEN1	P49768
Presenilin-2	PSEN2	P49810
Toll-like receptor 8	TLR8	Q9NR97
Toll-like receptor 7	TLR7	Q9NYK1
Heme oxygenase 1	HMOX1	P09601
Mitogen-activated protein kinase 15	MAPK15	Q8TD08
Transient receptor potential cation channel subfamily V member 3	TRPV3	Q8NET8
Proteinase-activated receptor 4	F2RL3	Q96RI0
Cytochrome c oxidase subunit 2	MT-CO2	P00403
Potassium voltage-gated channel subfamily KQT member 1	KCNQ1	P51787
Potassium voltage-gated channel subfamily E member 1	KCNE1	P15382
Protoporphyrinogen oxidase	PPOX	P50336
Tyrosine-protein kinase JAK3	JAK3	P52333
CX3C chemokine receptor 1	CX3CR1	P49238
Cyclin-dependent-like kinase 5	CDK5	Q00535
Proliferating cell nuclear antigen	PCNA	P12004
Serine/threonine-protein kinase ATR	ATR	Q13535
Serine/threonine-protein phosphatase	PPP5C	Q9BPW0
Aldehyde dehydrogenase, dimeric NADP-preferring	ALDH3A1	P30838
ATP-sensitive inward rectifier potassium channel	KCNJ11	Q14654
Legumain	LGMN	Q99538
Neuronal acetylcholine receptor subunit alpha-5	CHRNA5	P30532
Sarcoplasmic/endoplasmic reticulum calcium ATPase 1	ATP2A1	O14983
Glutathione reductase, mitochondrial	GSR	P00390
Adenosylhomocysteinase	AHCY	P23526
Transmembrane domain-containing protein TMIGD3	TMIGD3	P0DMS9
Tyrosine-protein kinase FRK	FRK	P42685
Epithelial discoidin domain-containing receptor 1	DDR1	Q08345
Citron Rho-interacting kinase	CIT	O14578
Cyclin-dependent kinase 19	CDK19	Q9BWU1
Mitogen-activated protein kinase kinase kinase 19	MAP3K19	Q56UN5
Inhibitor of nuclear factor kappa-B kinase subunit alpha	CHUK	O15111
Prostaglandin E synthase 2	PTGES2	Q9H7Z7
Peregrin	BRPF1	P55201
Sodium-dependent neutral amino acid transporter B(0)AT2	SLC6A15	Q9H2J7
Glutamate receptor ionotropic, NMDA 2B	GRIN2B	Q13224
Phospholipase A2 group V	PLA2G5	P39877
17-beta-hydroxysteroid dehydrogenase 14	HSD17B14	Q9BPX1
Adenylate cyclase type 5	ADCY5	O95622
DNA (cytosine-5)-methyltransferase 1	DNMT1	P26358
Signal transducer and activator of transcription 1-alpha/beta	STAT1	P42224
4-galactosyl-N-acetylglucosaminide 3-alpha-L-fucosyltransferase FUT6	FUT6	P51993
Neuropilin-1	NRP1	O14786
Fibronectin	FN1	P02751
Acyl carrier protein, mitochondrial	NDUFAB1	O14561
Alternative oxidase, mitochondrial	AOX	Q26710
Carbonic anhydrase 15	Ca15	Q99N23
Complex I intermediate-associated protein 30, mitochondrial	NDUFAF1	Q9Y375
Monocarboxylate transporter 4	SLC16A3	O15427
NADH dehydrogenase [ubiquinone] 1 alpha subcomplex subunit 1	NDUFA1	O15239
NADH dehydrogenase [ubiquinone] 1 alpha subcomplex subunit 2	NDUFA2	O43678
NADH dehydrogenase [ubiquinone] 1 alpha subcomplex subunit 3	NDUFA3	O95167
NADH dehydrogenase [ubiquinone] 1 alpha subcomplex subunit 5	NDUFA5	Q16718
NADH dehydrogenase [ubiquinone] 1 alpha subcomplex subunit 6	NDUFA6	P56556
NADH dehydrogenase [ubiquinone] 1 alpha subcomplex subunit 7	NDUFA7	O95182
NADH dehydrogenase [ubiquinone] 1 alpha subcomplex subunit 8	NDUFA8	P51970
NADH dehydrogenase [ubiquinone] 1 alpha subcomplex subunit 9, mitochondrial	NDUFA9	Q16795
NADH dehydrogenase [ubiquinone] 1 alpha subcomplex subunit 10, mitochondrial	NDUFA10	O95299
NADH dehydrogenase [ubiquinone] 1 alpha subcomplex subunit 11	NDUFA11	Q86Y39
NADH dehydrogenase [ubiquinone] 1 alpha subcomplex subunit 12	NDUFA12	Q9UI09
NADH dehydrogenase [ubiquinone] 1 alpha subcomplex subunit 13	NDUFA13	Q9P0J0
NADH dehydrogenase [ubiquinone] 1 beta subcomplex subunit 1	NDUFB1	O75438
NADH dehydrogenase [ubiquinone] 1 beta subcomplex subunit 2, mitochondrial	NDUFB2	O95178
NADH dehydrogenase [ubiquinone] 1 beta subcomplex subunit 3	NDUFB3	O43676
NADH dehydrogenase [ubiquinone] 1 beta subcomplex subunit 4	NDUFB4	O95168
NADH dehydrogenase [ubiquinone] 1 beta subcomplex subunit 5, mitochondrial	NDUFB5	O43674
NADH dehydrogenase [ubiquinone] 1 beta subcomplex subunit 6	NDUFB6	O95139
NADH dehydrogenase [ubiquinone] 1 beta subcomplex subunit 7	NDUFB7	P17568
NADH dehydrogenase [ubiquinone] 1 beta subcomplex subunit 8, mitochondrial	NDUFB8	O95169
NADH dehydrogenase [ubiquinone] 1 beta subcomplex subunit 9	NDUFB9	Q9Y6M9
NADH dehydrogenase [ubiquinone] 1 beta subcomplex subunit 10	NDUFB10	O96000
NADH dehydrogenase [ubiquinone] 1 beta subcomplex subunit 11, mitochondrial	NDUFB11	Q9NX14
NADH dehydrogenase [ubiquinone] 1 subunit C2	NDUFC2	O95298
NADH dehydrogenase [ubiquinone] 1 subunit C1, mitochondrial	NDUFC1	O43677
NADH dehydrogenase [ubiquinone] 1 alpha subcomplex assembly factor 2	NDUFAF2	Q8N183
NADH dehydrogenase [ubiquinone] 1 alpha subcomplex assembly factor 3	NDUFAF3	Q9BU61
NADH dehydrogenase [ubiquinone] 1 alpha subcomplex assembly factor 4	NDUFAF4	Q9P032
NADH-ubiquinone oxidoreductase 75 kDa subunit, mitochondrial	NDUFS1	P28331
NADH dehydrogenase [ubiquinone] iron-sulfur protein 2, mitochondrial	NDUFS2	O75306
NADH dehydrogenase [ubiquinone] iron-sulfur protein 3, mitochondrial	NDUFS3	O75489
NADH dehydrogenase [ubiquinone] iron-sulfur protein 4, mitochondrial	NDUFS4	O43181
NADH dehydrogenase [ubiquinone] iron-sulfur protein 5	NDUFS5	O43920
NADH dehydrogenase [ubiquinone] iron-sulfur protein 6, mitochondrial	NDUFS6	O75380
NADH dehydrogenase [ubiquinone] iron-sulfur protein 7, mitochondrial	NDUFS7	O75251
NADH dehydrogenase [ubiquinone] iron-sulfur protein 8, mitochondrial	NDUFS8	O00217
NADH dehydrogenase [ubiquinone] flavoprotein 1, mitochondrial	NDUFV1	P49821
NADH dehydrogenase [ubiquinone] flavoprotein 2, mitochondrial	NDUFV2	P19404
NADH dehydrogenase [ubiquinone] flavoprotein 3, mitochondrial	NDUFV3	P56181
NADH-ubiquinone oxidoreductase chain 1	MT-ND1	P03886
NADH-ubiquinone oxidoreductase chain 2	MT-ND2	P03891
NADH-ubiquinone oxidoreductase chain 3	MT-ND3	P03897
NADH-ubiquinone oxidoreductase chain 4L	MT-ND4L	P03901
NADH-ubiquinone oxidoreductase chain 5	MT-ND5	P03915
NADH dehydrogenase [ubiquinone] 1 alpha subcomplex subunit 4-like 2	NDUFA4L2	Q9NRX3
NADH-ubiquinone oxidoreductase chain 6	MT-ND6	P03923
Submitted name: Zn finger protein	NtBBF1.1	Q43570
Squalene--hopene cyclase	shc	P33247
Exportin-1	XPO1	O14980
Glyceraldehyde-3-phosphate dehydrogenase	GAPDH	P04406
