# Supplementary material for: Network Pharmacology and Data Mining Approach Reveal the Medication Rule of Traditional Chinese Medicine in the Treatment of Premenstrual Syndrome/Premenstrual Dysphoric Disorder
Source: Front Pharmacol. 2022 Jun 21;13:811030. doi: 10.3389/fphar.2022.811030 (PMC9253672; doi:10.3389/fphar.2022.811030)
Supplement: Supplementary file 1 [file DataSheet1.ZIP › Supplementry table/Supplementary Table 5 List of PMS and PMDD disease targets.xls]

## Sheet: Sheet1
Name	Symblo name	Uniprot id
Estrogen receptor	ESR1	P03372
Nuclear receptor subfamily 1 group I member 2	NR1I2	O75469
Cytochrome P450 3A4	CYP3A4	P08684
Cytochrome P450 2C8	CYP2C8	P10632
Bile salt export pump	ABCB11	O95342
Sodium/bile acid cotransporter	SLC10A1	Q14973
ATP-binding cassette sub-family C member 2	ABCC2	Q92887
ATP-dependent translocase ABCB1	ABCB1	P08183
UDP-glucuronosyltransferase 1A1	UGT1A1	P22309
Cytochrome P450 2C19	CYP2C19	P33261
UDP-glucuronosyltransferase 1A4	UGT1A4	P22310
UDP-glucuronosyltransferase 1A9	UGT1A9	O60656
Cytochrome P450 2C9	CYP2C9	P11712
Cytochrome P450 1A2	CYP1A2	P05177
Sulfotransferase 1E1	SULT1E1	P49888
Sulfotransferase 1A3	SULT1A3	P0DMM9
Cytochrome P450 3A5	CYP3A5	P20815
UDP-glucuronosyltransferase 2B7	UGT2B7	P16662
UDP-glucuronosyltransferase 1A3	UGT1A3	P35503
Catechol O-methyltransferase	COMT	P21964
Solute carrier organic anion transporter family member 1A2	SLCO1A2	P46721
Albumin	ALB	P02768
Sex hormone-binding globulin	SHBG	P04278
Progesterone receptor	PGR	P06401
Mineralocorticoid receptor	NR3C2	P08235
Androgen receptor	AR	P10275
Glucocorticoid receptor	NR3C1	P04150
5-hydroxytryptamine receptor 2C	HTR2C	P28335
Neuronal acetylcholine receptor subunit alpha-2	CHRNA2	Q15822
Neuronal acetylcholine receptor subunit alpha-3	CHRNA3	P32297
Neuronal acetylcholine receptor subunit beta-4	CHRNB4	P30926
Cyclin-dependent kinases regulatory subunit 1	CKS1B	P61024
Potassium voltage-gated channel subfamily H member 2	KCNH2	Q12809
5-hydroxytryptamine receptor 2A	HTR2A	P28223
Alpha-1A adrenergic receptor	ADRA1A	P35348
Alpha-1B adrenergic receptor	ADRA1B	P35368
Alpha-1D adrenergic receptor	ADRA1D	P25100
Alpha-2A adrenergic receptor	ADRA2A	P08913
Alpha-2B adrenergic receptor	ADRA2B	P18089
Alpha-2C adrenergic receptor	ADRA2C	P18825
Beta-1 adrenergic receptor	ADRB1	P08588
Beta-2 adrenergic receptor	ADRB2	P07550
Beta-3 adrenergic receptor	ADRB3	P13945
D(2) dopamine receptor	DRD2	P14416
Histamine H1 receptor	HRH1	P35367
D(1B) dopamine receptor	DRD5	P21918
D(1A) dopamine receptor	DRD1	P21728
5-hydroxytryptamine receptor 2B	HTR2B	P41595
Muscarinic acetylcholine receptor M1	CHRM1	P11229
Muscarinic acetylcholine receptor M2	CHRM2	P08172
Muscarinic acetylcholine receptor M3	CHRM3	P20309
Muscarinic acetylcholine receptor M4	CHRM4	P08173
Muscarinic acetylcholine receptor M5	CHRM5	P08912
5-hydroxytryptamine receptor 1A	HTR1A	P08908
5-hydroxytryptamine receptor 1B	HTR1B	P28222
5-hydroxytryptamine receptor 1D	HTR1D	P28221
5-hydroxytryptamine receptor 1E	HTR1E	P28566
5-hydroxytryptamine receptor 1F	HTR1F	P30939
5-hydroxytryptamine receptor 3A	HTR3A	P46098
5-hydroxytryptamine receptor 3B	HTR3B	O95264
5-hydroxytryptamine receptor 3C	HTR3C	Q8WXA8
5-hydroxytryptamine receptor 3D	HTR3D	Q70Z44
5-hydroxytryptamine receptor 3E	HTR3E	A5X5Y0
5-hydroxytryptamine receptor 4	HTR4	Q13639
5-hydroxytryptamine receptor 6	HTR6	P50406
5-hydroxytryptamine receptor 7	HTR7	P34969
Sodium-dependent serotonin transporter	SLC6A4	P31645
Sodium-dependent dopamine transporter	SLC6A3	Q01959
Membrane-associated progesterone receptor component 1	PGRMC1	O00264
Sigma non-opioid intracellular receptor 1	SIGMAR1	Q99720
Sodium-dependent noradrenaline transporter	SLC6A2	P23975
Equilibrative nucleoside transporter 4	SLC29A4	Q7RTT9
Aromatase	CYP19A1	P11511
Tryptophan 5-hydroxylase 1	TPH1	P17752
Estrogen receptor beta	ESR2	Q92731
Metal-response element-binding transcription factor 2	MTF2	Q9Y483
Amine oxidase [flavin-containing] A	MAOA	P21397
Sialic acid synthase	NANS	Q9NR45
Basic salivary proline-rich protein 1	PRB1	P04280
Tetraspanin-31	TSPAN31	Q12999
Transcription factor AP-2-beta	TFAP2B	Q92481
Brain-derived neurotrophic factor	BDNF	P23560
