# Supplementary material for: Network Pharmacology and Data Mining Approach Reveal the Medication Rule of Traditional Chinese Medicine in the Treatment of Premenstrual Syndrome/Premenstrual Dysphoric Disorder
Source: Front Pharmacol. 2022 Jun 21;13:811030. doi: 10.3389/fphar.2022.811030 (PMC9253672; doi:10.3389/fphar.2022.811030)
Supplement: Supplementary file 1 [file DataSheet1.ZIP › Supplementry table/Supplementary Table 6 PMS, PMDD treatment of 10 commonly used single herb 26 active ingredients-disease common target information.xls]

## Sheet: Sheet1
Target name	Symbol name	Uniprot id
Solute carrier family 6 member 2	SLC6A2	P23975
Solute carrier family 6 member 3	SLC6A3	Q01959
Solute carrier family 6 member 4	SLC6A4	P31645
Muscarinic acetylcholine receptor M1	CHRM1	P11229
Muscarinic acetylcholine receptor M2	CHRM2	P08172
Muscarinic acetylcholine receptor M3	CHRM3	P20309
Muscarinic acetylcholine receptor M4	CHRM4	P08173
Muscarinic acetylcholine receptor M5	CHRM5	P08912
Adrenergic Receptor Alpha1A	ADRA1A	P35348
Adrenergic Receptor Alpha1B	ADRA1B	P35368
Adrenergic Receptor Alpha1D	ADRA1D	P25100
Adrenergic Receptor Alpha 2A	ADRA2A	P08913
Adrenergic Receptor Alpha 2B	ADRA2B	P18089
Adrenergic Receptor Alpha 2C	ADRA2C	P18825
Androgen Receptor	AR	P10275
Progesterone receptor gene	PGR	P06401
Mineralocorticoid receptor	NR3C2	P08235
Glucocorticoid receptor	NR3C1	P04150
Potassium voltage-gated channel subfamily H member 2	KCNH2	Q12809
5-hydroxytryptamine receptor 2A	HTR2A	P28223
Estrogen receptor beta	ESR2	Q92731
Estrogen receptor	ESR1	P03372
D(2) dopamine receptor	DRD2	P14416
D(1A) dopamine receptor	DRD1	P21728
Cytochrome P450 3A4	CYP3A4	P08684
Beta-1 adrenergic receptor	ADRB1	P08588
