# Supplementary material for: Network Pharmacology and Data Mining Approach Reveal the Medication Rule of Traditional Chinese Medicine in the Treatment of Premenstrual Syndrome/Premenstrual Dysphoric Disorder
Source: Front Pharmacol. 2022 Jun 21;13:811030. doi: 10.3389/fphar.2022.811030 (PMC9253672; doi:10.3389/fphar.2022.811030)
Supplement: Supplementary file 1 [file DataSheet1.ZIP › Supplementry table/Supplementary Table 7 Information on 42 core ingredients in herbs to treat PMS and PMDD.xls]

## Sheet: Sheet1
Mol ID	Mol Name	Degree	OB	DL
MOL004071	Hyndarin	14	73.9367	0.64304
MOL000449	Stigmasterol	11	43.8299	0.75665
MOL000378	7-O-methylisomucronulatol	10	74.6861	0.29792
MOL000358	beta-sitosterol	10	36.9139	0.75123
MOL008285	(3S)-3-butyl-3H-isobenzofuran-1-one	10	55.0516	1.29932
MOL000371	3,9-di-O-methylnissolin	8	53.7415	0.47573
MOL000422	kaempferol	7	41.8822	0.24066
MOL000380	(6aR,11aR)-9,10-dimethoxy-6a,11a-dihydro-6H-benzofurano[3,2-c]chromen-3-ol	7	64.2554	0.42486
MOL000392	formononetin	7	69.6739	0.21202
MOL000049	3β-acetoxyatractylone	5	54.0667	0.21906
MOL008287	(3E)-3-butylidene-7-hydroxy-2-benzofuran-1-one	4	42.1735	1.03402
MOL000296	hederagenin	3	36.9139	0.75072
MOL002135	Myricanone	3	40.5976	0.51262
MOL000417	Calycosin	3	47.7518	0.24278
MOL004598	3,5,6,7-tetramethoxy-2-(3,4,5-trimethoxyphenyl)chromone	3	31.9749	0.59317
MOL004718	α-spinasterol	2	42.97936	0.75693
MOL000359	sitosterol	2	36.9139	0.7512
MOL002157	wallichilide	2	42.3107	0.70639
MOL004624	Longikaurin A	2	47.7221	0.53015
MOL000354	isorhamnetin	2	49.6044	0.306
MOL005828	nobiletin	2	61.6694	1.05095
MOL007561	N-Methyltyramine	2	75.5179	1.1342
MOL003044	Chryseriol	2	35.8509	0.27415
MOL004609	Areapillin	2	48.9644	0.41394
MOL003542	8-Isopentenyl-kaempferol	2	38.0443	0.3948
MOL000492	(+)-catechin	2	54.8264	0.24164
MOL000275	trametenolic acid	1	38.7115	0.80199
MOL004077	sugeonyl acetate	1	45.0765	0.19742
MOL004074	stigmasterol glucoside_qt	1	43.8299	0.75642
MOL000098	quercetin	1	46.4333	0.27525
MOL000490	petunidin	1	30.0455	0.30712
MOL004328	naringenin	1	59.2939	0.21128
MOL000211	Mairin	1	55.3771	0.7761
MOL000006	luteolin	1	36.1626	0.24552
MOL000239	Jaranol	1	50.8288	0.29148
MOL004053	Isodalbergin	1	35.4544	0.20183
MOL000283	Ergosterol peroxide	1	40.3627	0.81255
MOL000279	Cerevisterol	1	37.9638	0.77061
MOL000033	(3S,8S,9S,10R,13R,14S,17R)-10,13-dimethyl-17-[(2R,5S)-5-propan-2-yloctan-2-yl]-2,3,4,7,8,9,11,12,14,15,16,17-dodecahydro-1H-cyclopenta[a]phenanthren-3-ol	1	36.2285	0.78288
MOL001919	(3S,5R,8R,9R,10S,14S)-3,17-dihydroxy-4,4,8,10,14-pentamethyl-2,3,5,6,7,9-hexahydro-1H-cyclopenta[a]phenanthrene-15,16-dione	1	43.5562	0.53276
MOL000273	(2R)-2-[(3S,5R,10S,13R,14R,16R,17R)-3,16-dihydroxy-4,4,10,13,14-pentamethyl-2,3,5,6,12,15,16,17-octahydro-1H-cyclopenta[a]phenanthren-17-yl]-6-methylhept-5-enoic acid	1	30.9321	0.81281
MOL004653	(+)-Anomalin	1	46.0553	0.6566
