# Supplementary material for: Network Pharmacology and Data Mining Approach Reveal the Medication Rule of Traditional Chinese Medicine in the Treatment of Premenstrual Syndrome/Premenstrual Dysphoric Disorder
Source: Front Pharmacol. 2022 Jun 21;13:811030. doi: 10.3389/fphar.2022.811030 (PMC9253672; doi:10.3389/fphar.2022.811030)
Supplement: Supplementary file 1 [file DataSheet1.ZIP › Supplementry table/Supplementary Table 8 Combination of Commonly used herbs and common targets.xls]

## Sheet: Sheet1
Common targets	Herbs combination name	Herbs combination
ESR1、ESR2	Ret-1	Bupleurum chinensis DC,Radix Paeoniae Alba,Angelica sinensis,Poria cocos,Rhizoma Atractylodis Macrocephalae, Rhizoma Chuanxiong, Fructus Aurantii, Rhizoma Cyperi,Radix Curcumae,Astragalus membranaceus
CYP3A4	Ret-2	Angelica sinensis,Poria cocos,Fructus Aurantii, Rhizoma Cyperi,Radix Curcumae
SLC6A2、CHRM2、AR、NR3C1、ADRA2C、DRD2、SLC6A4	Ret-3	Bupleurum chinensis DC,Radix Paeoniae Alba,Angelica sinensis,Poria cocos,Rhizoma Atractylodis Macrocephalae,Rhizoma Chuanxiong, Rhizoma Cyperi, Radix Curcumae,Astragalus membranaceus
NR3C2	Ret-4	Radix Paeoniae Alba,Angelica sinensis,Poria cocos,Rhizoma Atractylodis Macrocephalae,Rhizoma Chuanxiong,Rhizoma Cyperi,Radix Curcumae
HTR2A	Ret-5	Angelica sinensis,Rhizoma Atractylodis Macrocephalae,Rhizoma Chuanxiong,Rhizoma Cyperi,Radix Paeoniae Alba
ADRA1A	Ret-6	Bupleurum chinensis DC,Radix Paeoniae Alba,Rhizoma Atractylodis Macrocephalae,Rhizoma Chuanxiong, Rhizoma Cyperi,Radix Curcumae,Astragalus membranaceus
ADRA1B	Ret-7	Bupleurum chinensis DC,Radix Paeoniae Alba,Angelica sinensis,Rhizoma Chuanxiong,Rhizoma Cyperi,Astragalus membranaceus
ADRA1D	Ret-8	Bupleurum chinensis DC,Radix Paeoniae Alba,Rhizoma Chuanxiong,Rhizoma Cyperi,Radix Curcumae,Astragalus membranaceus
ADRA2A	Ret-9	Bupleurum chinensis DC,Radix Paeoniae Alba,Angelica sinensis,Poria cocos,Rhizoma Chuanxiong,Rhizoma Cyperi,Astragalus membranaceus
ADRA2B	Ret-10	Bupleurum chinensis DC,Radix Paeoniae Alba,Angelica sinensis,Rhizoma Chuanxiong,Rhizoma Cyperi
ADRB1	Ret-11	Angelica sinensis,Rhizoma Cyperi,Radix Curcumae,Astragalus membranaceus
DRD1	Ret-12	Bupleurum chinensis DC,Radix Paeoniae Alba,Angelica sinensis,Rhizoma Atractylodis Macrocephalae,Rhizoma Cyperi,Radix Curcumae
CHRM1、CHRM4	Ret-13	Bupleurum chinensis DC,Radix Paeoniae Alba,Angelica sinensis,Poria cocos,Rhizoma Atractylodis Macrocephalae,Rhizoma Cyperi,Radix Curcumae,Astragalus membranaceus
KCNH2、CHRM3	Ret-14	Bupleurum chinensis DC,Radix Paeoniae Alba,Angelica sinensis,Poria cocos,Rhizoma Atractylodis Macrocephalae,Rhizoma Chuanxiong,Rhizoma Cyperi,Radix Curcumae
CHRM5	Ret-15	Angelica sinensis,Poria cocos,Rhizoma Atractylodis Macrocephalae,Rhizoma Cyperi,Radix Curcumae
SLC6A3	Ret-16	Bupleurum chinensis DC,Radix Paeoniae Alba,Poria cocos,Rhizoma Atractylodis Macrocephalae,Rhizoma Cyperi,Radix Curcumae
PGR	Ret-17	Bupleurum chinensis DC,Radix Paeoniae Alba,Poria cocos,Rhizoma Atractylodis Macrocephalae,Rhizoma Chuanxiong,Rhizoma Cyperi,Radix Curcumae,Astragalus membranaceus
