# Supplementary material for: Network Pharmacology and Data Mining Approach Reveal the Medication Rule of Traditional Chinese Medicine in the Treatment of Premenstrual Syndrome/Premenstrual Dysphoric Disorder
Source: Front Pharmacol. 2022 Jun 21;13:811030. doi: 10.3389/fphar.2022.811030 (PMC9253672; doi:10.3389/fphar.2022.811030)
Supplement: Supplementary file 1 [file DataSheet1.ZIP › Supplementry table/Supplementary Table 9 Twenty-seven intersecting targets of ten herbs commonly used to treat PMS and PMDD.xls]

## Sheet: Sheet1
Name	Symbol name	Uniprot id
Estrogen receptor alpha	ESR1	P03372
Estrogen receptor beta	ESR2	Q92731
6-phosphofructo-2-kinase/fructose-2,6-bisphosphatase 3	PFKFB3	Q16875
Carboxylesterase 2	CES2	O00748
Vascular endothelial growth factor receptor 2	KDR	P35968
Matrix metalloproteinase 13	MMP13	P45452
Peroxisome proliferator-activated receptor gamma	PPARG	P37231
Cyclooxygenase-1	PTGS1	P23219
Adenosine A3 receptor	ADORA3	P0DMS8
Insulin-like growth factor I receptor	IGF1R	P08069
Serine/threonine-protein kinase Aurora-A	AURKA	O14965
Prostanoid EP3 receptor	PTGER3	P43115
Epoxide hydratase	EPHX2	P34913
Testis-specific androgen-binding protein	SHBG	P04278
Protein-tyrosine phosphatase 1B	PTPN1	P18031
Beta-secretase 1	BACE1	P56817
ALK tyrosine kinase receptor	ALK	Q9UM73
DNA topoisomerase II alpha	TOP2A	P11388
Serine/threonine-protein kinase PIM1	PIM1	P11309
Tyrosine-protein kinase SRC	SRC	P12931
Epidermal growth factor receptor erbB1	EGFR	P00533
Telomerase reverse transcriptase	TERT	O14746
Acetylcholinesterase	ACHE	P22303
Butyrylcholinesterase	BCHE	P06276
Cytochrome P450 19A1	CYP19A1	P11511
Aldo-keto reductase family 1 member B10	AKR1B10	O60218
Phospholipase A2 group 1B	PLA2G1B	P04054
